# Supplementary material for: Longitudinal lipoprotein and inflammatory mediators analysis uncover persisting inflammation and hyperlipidemia following SARS-CoV-2 infection in long COVID-19
Source: Metabolomics. 2025 May 7;21(3):65. doi: 10.1007/s11306-025-02262-y (PMC12058914; doi:10.1007/s11306-025-02262-y)
Supplement: Supplementary file 2 — Supplementary Material 2 [file 11306_2025_2262_MOESM2_ESM.xlsx]

## Sheet: Sublipo_HC_AC_LC_(Overtime)
	Healthy (HC)	Acute	LC	LC	LC	LC	LC	LC	LC	LC	LC	LC
			HC vs 5M	HC vs 9M	HC vs 12M	HC vs 16M	HC vs 20M	AC vs 5M	AC vs 9M	AC vs 12M	AC vs 16M	AC vs 20M
L1PN (nmol/L)	233.61 ± 75.66	207.13 ± 62.19	251.37 ± 80.48*	265.03 ± 86.75**	256.84 ± 84.41*	258.88 ± 88.56*	259.68 ± 81.51**	251.37 ± 80.48****	265.03 ± 86.75****	256.84 ± 84.41****	258.88 ± 88.56****	259.68 ± 81.51****
L2PN (nmol/L)	160.97 ± 79.21	149.74 ± 56.59	202.47 ± 81.53****	206.4 ± 85.91****	188.74 ± 89.01**	199.94 ± 85.7***	210.44 ± 85.89****	202.47 ± 81.53****	206.4 ± 85.91****	188.74 ± 89.01****	199.94 ± 85.7****	210.44 ± 85.89****
L3PN (nmol/L)	172.89 ± 72.9	127.88 ± 63.88	206.49 ± 75.18***	206.99 ± 72.59***	185.67 ± 84.14	207.97 ± 87.87***	212.31 ± 86.49****	206.49 ± 75.18****	206.99 ± 72.59****	185.67 ± 84.14****	207.97 ± 87.87****	212.31 ± 86.49****
L4PN (nmol/L)	195.88 ± 87.49	115.83 ± 85.6	204.85 ± 103.77	199.84 ± 110.92	181.9 ± 85.74	212.29 ± 86.77	216.12 ± 92.64	204.85 ± 103.77****	199.84 ± 110.92****	181.9 ± 85.74****	212.29 ± 86.77****	216.12 ± 92.64****
L5PN (nmol/L)	233.37 ± 107.76	173.8 ± 93.5	221.53 ± 107.03	227.27 ± 115.94	218.45 ± 97.39	231.92 ± 89.66	267.86 ± 105.57**	221.53 ± 107.03***	227.27 ± 115.94***	218.45 ± 97.39***	231.92 ± 89.66****	267.86 ± 105.57****
L6PN (nmol/L)	349 ± 139	331.65 ± 143.03	320.97 ± 118.85	333.67 ± 138.21	336.1 ± 140.06	334.21 ± 117.91	398.59 ± 160.63**	320.97 ± 118.85	333.67 ± 138.21	336.1 ± 140.06	334.21 ± 117.91	398.59 ± 160.63***
V1TG (mg/dL)	27.41 ± 31.15	48.42 ± 36.76	43.01 ± 34.03****	33.47 ± 30.98	42.09 ± 40.41****	35.48 ± 29.51**	45.9 ± 44.28****	43.01 ± 34.03*	33.47 ± 30.98****	42.09 ± 40.41**	35.48 ± 29.51****	45.9 ± 44.28
V2TG (mg/dL)	10.22 ± 8.71	15.26 ± 9.65	15.56 ± 9.7****	13.81 ± 8.54****	15.19 ± 11.63****	12.72 ± 9.83*	17.04 ± 12.32****	15.56 ± 9.7	13.81 ± 8.54	15.19 ± 11.63	12.72 ± 9.83**	17.04 ± 12.32
V3TG (mg/dL)	9.12 ± 7.17	12.38 ± 7.39	12.93 ± 7.9****	12.66 ± 7.81****	12.5 ± 9.1***	10.83 ± 8.29	14.78 ± 10.28****	12.93 ± 7.9	12.66 ± 7.81	12.5 ± 9.1	10.83 ± 8.29**	14.78 ± 10.28
V4TG (mg/dL)	7.99 ± 4.55	9.7 ± 4.39	9.65 ± 4.79***	9.84 ± 5***	9.84 ± 5.07***	9.12 ± 5.07*	11.36 ± 6.33****	9.65 ± 4.79	9.84 ± 5	9.84 ± 5.07***	9.12 ± 5.07	11.36 ± 6.33
V5TG (mg/dL)	2.81 ± 0.86	3.52 ± 0.88	2.91 ± 0.99	2.62 ± 0.86	3.03 ± 0.9	2.88 ± 0.94	2.66 ± 1.15	2.91 ± 0.99****	2.62 ± 0.86****	3.03 ± 0.9****	2.88 ± 0.94****	2.66 ± 1.15****
V1CH (mg/dL)	5.12 ± 5.2	8.1 ± 6.25	7.1 ± 5.89***	6.27 ± 5.9	7 ± 6.99*	5.76 ± 5.7	6.93 ± 8.15*	7.1 ± 5.89*	6.27 ± 5.9****	7 ± 6.99***	5.76 ± 5.7****	6.93 ± 8.15***
V2CH (mg/dL)	2.66 ± 2.22	3.34 ± 2.17	3.33 ± 2.33**	3.41 ± 2.29***	3.29 ± 2.86*	2.76 ± 2.51	3.61 ± 3.05***	3.33 ± 2.33	3.41 ± 2.29	3.29 ± 2.86*	2.76 ± 2.51***	3.61 ± 3.05
V3CH (mg/dL)	2.99 ± 2.62	3.09 ± 2.19	3.78 ± 2.75**	4.25 ± 3.04****	3.7 ± 3.03*	3.26 ± 2.77	4.58 ± 3.43****	3.78 ± 2.75	4.25 ± 3.04**	3.7 ± 3.03	3.26 ± 2.77	4.58 ± 3.43***
V4CH (mg/dL)	4.75 ± 3.1	4.35 ± 2.36	5.19 ± 2.95	5.84 ± 3.01***	5.48 ± 3.02*	4.97 ± 3.02	6.13 ± 3.63***	5.19 ± 2.95*	5.84 ± 3.01****	5.48 ± 3.02***	4.97 ± 3.02	6.13 ± 3.63****
V5CH (mg/dL)	1.44 ± 0.72	1.42 ± 0.67	1.23 ± 0.75*	1.18 ± 0.72**	1.42 ± 0.69	1.2 ± 0.75**	0.99 ± 0.8****	1.23 ± 0.75*	1.18 ± 0.72*	1.42 ± 0.69	1.2 ± 0.75*	0.99 ± 0.8****
V1FC (mg/dL)	1.95 ± 2.23	2.49 ± 2.46	2.93 ± 2.35****	2.54 ± 2.29*	2.92 ± 2.75***	2.45 ± 2.17*	3.27 ± 2.93****	2.93 ± 2.35*	2.54 ± 2.29	2.92 ± 2.75	2.45 ± 2.17	3.27 ± 2.93**
V2FC (mg/dL)	1 ± 0.99	1.6 ± 1.09	1.32 ± 1.11**	1.35 ± 1.16**	1.28 ± 1.3	1.08 ± 1.19	1.46 ± 1.51***	1.32 ± 1.11***	1.35 ± 1.16**	1.28 ± 1.3****	1.08 ± 1.19****	1.46 ± 1.51**
V3FC (mg/dL)	1.23 ± 1.18	1.68 ± 1.15	1.63 ± 1.28***	1.71 ± 1.4***	1.63 ± 1.47**	1.38 ± 1.33	1.95 ± 1.73****	1.63 ± 1.28	1.71 ± 1.4	1.63 ± 1.47	1.38 ± 1.33***	1.95 ± 1.73
V4FC (mg/dL)	1.95 ± 1.41	1.93 ± 1.23	2.08 ± 1.39	2.37 ± 1.59*	2.17 ± 1.4	2.05 ± 1.4	2.56 ± 1.79**	2.08 ± 1.39	2.37 ± 1.59*	2.17 ± 1.4	2.05 ± 1.4	2.56 ± 1.79**
V5FC (mg/dL)	0.55 ± 0.42	0.89 ± 0.48	0.58 ± 0.41	0.51 ± 0.43	0.59 ± 0.46	0.53 ± 0.46	0.4 ± 0.53	0.58 ± 0.41****	0.51 ± 0.43****	0.59 ± 0.46****	0.53 ± 0.46****	0.4 ± 0.53****
V1PL (mg/dL)	4.57 ± 4.95	6.99 ± 5.45	6.98 ± 5.33****	5.83 ± 4.84*	7.02 ± 6.48****	5.67 ± 4.83*	7.44 ± 6.88****	6.98 ± 5.33	5.83 ± 4.84*	7.02 ± 6.48	5.67 ± 4.83**	7.44 ± 6.88
V2PL(mg/dL)	2.72 ± 2.17	3.52 ± 2.17	3.83 ± 2.31****	3.62 ± 2.12****	3.79 ± 2.79****	3.2 ± 2.39	4.28 ± 2.87****	3.83 ± 2.31	3.62 ± 2.12	3.79 ± 2.79	3.2 ± 2.39*	4.28 ± 2.87
V3PL (mg/dL)	3.24 ± 2.35	3.66 ± 2.11	4.17 ± 2.46***	4.33 ± 2.66***	4.14 ± 2.77**	3.69 ± 2.59	5 ± 3.13****	4.17 ± 2.46	4.33 ± 2.66	4.14 ± 2.77	3.69 ± 2.59	5 ± 3.13***
V4PL (mg/dL)	4.31 ± 2.34	4.6 ± 2	4.78 ± 2.39*	5.06 ± 2.42**	4.96 ± 2.46**	4.59 ± 2.48	5.51 ± 3.07***	4.78 ± 2.39	5.06 ± 2.42	4.96 ± 2.46	4.59 ± 2.48	5.51 ± 3.07*
V5PL (mg/dL)	1.73 ± 0.8	1.87 ± 0.69	1.66 ± 0.83	1.5 ± 0.8*	1.77 ± 0.77	1.58 ± 0.82	1.36 ± 0.94**	1.66 ± 0.83*	1.5 ± 0.8***	1.77 ± 0.77	1.58 ± 0.82**	1.36 ± 0.94***
L1TG (mg/dL)	5.43 ± 2.41	7.63 ± 3.3	7.04 ± 2.42****	6.93 ± 2.29****	6.95 ± 2.39****	6.83 ± 2.51****	6.9 ± 3.22****	7.04 ± 2.42	6.93 ± 2.29	6.95 ± 2.39	6.83 ± 2.51	6.9 ± 3.22*
L2TG (mg/dL)	2.35 ± 0.86	2.73 ± 1.11	2.91 ± 0.87****	2.96 ± 0.79****	2.81 ± 0.91****	2.89 ± 0.94****	2.94 ± 0.98****	2.91 ± 0.87**	2.96 ± 0.79**	2.81 ± 0.91	2.89 ± 0.94*	2.94 ± 0.98**
L3TG (mg/dL)	2.44 ± 0.77	2.85 ± 0.82	2.8 ± 0.76****	2.62 ± 0.67	2.74 ± 0.73**	2.78 ± 0.77***	2.62 ± 0.77	2.8 ± 0.76	2.62 ± 0.67*	2.74 ± 0.73	2.78 ± 0.77	2.62 ± 0.77*
L4TG(mg/dL)	2.47 ± 1.17	2.91 ± 1.58	2.7 ± 1.46	2.67 ± 1.61	2.56 ± 1.2	2.67 ± 1.11	2.65 ± 1.12	2.7 ± 1.46	2.67 ± 1.61	2.56 ± 1.2	2.67 ± 1.11	2.65 ± 1.12
L5TG (mg/dL)	2.72 ± 1.39	2.97 ± 1.28	2.65 ± 1.44	2.73 ± 1.54	2.69 ± 1.41	2.63 ± 1.23	2.89 ± 1.35	2.65 ± 1.44**	2.73 ± 1.54*	2.69 ± 1.41*	2.63 ± 1.23*	2.89 ± 1.35
L6TG(mg/dL)	3.96 ± 1.41	4.99 ± 1.61	4.43 ± 1.6*	4.24 ± 1.58	4.48 ± 2.01*	4.31 ± 1.58	5.08 ± 2.18****	4.43 ± 1.6***	4.24 ± 1.58***	4.48 ± 2.01***	4.31 ± 1.58***	5.08 ± 2.18
L1CH (mg/dL)	24.43 ± 8.49	17.53 ± 5.62	25.09 ± 9	27.2 ± 10.14*	25.92 ± 9.44	26.04 ± 9.79	26.44 ± 9.32*	25.09 ± 9****	27.2 ± 10.14****	25.92 ± 9.44****	26.04 ± 9.79****	26.44 ± 9.32****
L2CH (mg/dL)	15.86 ± 8.97	12.81 ± 5.81	19.67 ± 9.11 ***	20.5 ± 9.61 ***	18.39 ± 9.68 *	19.45 ± 9.5 **	20.92 ± 9.51 ****	19.67 ± 9.11 ****	20.5 ± 9.61 ****	18.39 ± 9.68 ****	19.45 ± 9.5 ****	20.92 ± 9.51 ****
L3CH (mg/dL)	16.12 ± 7.72	9.43 ± 6.11	18.9 ± 7.9 **	19.13 ± 7.73 **	16.88 ± 8.58	19.19 ± 9.07 **	19.85 ± 9.11 ***	18.9 ± 7.9 ****	19.13 ± 7.73 ****	16.88 ± 8.58 ****	19.19 ± 9.07 ****	19.85 ± 9.11 ****
L4CH (mg/dL)	17.06 ± 7.79	8.39 ± 7.09	17.41 ± 8.94	16.92 ± 9.23	15.47 ± 7.8	18.21 ± 8.18	18.8 ± 8.36	17.41 ± 8.94 ****	16.92 ± 9.23 ****	15.47 ± 7.8 ****	18.21 ± 8.18 ****	18.8 ± 8.36 ****
L5CH (mg/dL)	18.29 ± 8.63	11.92 ± 7.38	16.84 ± 8.52	17.26 ± 9.3	16.43 ± 7.74	17.82 ± 7.25	20.56 ± 8.66 *	16.84 ± 8.52 ****	17.26 ± 9.3 ****	16.43 ± 7.74 ****	17.82 ± 7.25 ****	20.56 ± 8.66 ****
L6CH (mg/dL)	23.84 ± 9.34	21.35 ± 9.45	21.21 ± 7.91 *	22.5 ± 9.04	22.54 ± 8.87	22.5 ± 7.67	27.21 ± 10.09 **	21.21 ± 7.91	22.5 ± 9.04	22.54 ± 8.87	22.5 ± 7.67	27.21 ± 10.09 ****
L1FC (mg/dL)	7.52 ± 2.44	5.53 ± 1.74	7.89 ± 2.71	8.63 ± 3.11 **	8.06 ± 2.77	8.18 ± 2.89	8.54 ± 2.81 **	7.89 ± 2.71 ****	8.63 ± 3.11 ****	8.06 ± 2.77 ****	8.18 ± 2.89 ****	8.54 ± 2.81 ****
L2FC (mg/dL)	5.43 ± 2.73	4.73 ± 1.88	6.51 ± 2.8 **	6.9 ± 3.14 ***	6.12 ± 2.99 *	6.52 ± 2.93 **	7.16 ± 2.98 ****	6.51 ± 2.8 ****	6.9 ± 3.14 ****	6.12 ± 2.99 ****	6.52 ± 2.93 ****	7.16 ± 2.98 ****
L3FC (mg/dL)	5.6 ± 2.18	4.1 ± 1.74	6.07 ± 2.27	6.26 ± 2.24 *	5.62 ± 2.5	6.25 ± 2.67	6.47 ± 2.71 **	6.07 ± 2.27 ****	6.26 ± 2.24 ****	5.62 ± 2.5 ****	6.25 ± 2.67 ****	6.47 ± 2.71 ****
L4FC (mg/dL)	5.32 ± 1.86	3.24 ± 1.93	5.4 ± 2.14	5.4 ± 2.16	4.99 ± 1.97	5.72 ± 2.09	6.01 ± 2.15 **	5.4 ± 2.14 ****	5.4 ± 2.16 ****	4.99 ± 1.97 ****	5.72 ± 2.09 ****	6.01 ± 2.15 ****
L5FC(mg/dL)	5.25 ± 2	3.77 ± 1.95	5 ± 2.15	5.14 ± 2.34	4.86 ± 1.85	5.27 ± 1.71	5.97 ± 2.06 **	5 ± 2.15 ****	5.14 ± 2.34 ****	4.86 ± 1.85 ****	5.27 ± 1.71 ****	5.97 ± 2.06 ****
L6FC(mg/dL)	6.12 ± 2.17	5.04 ± 2.33	6 ± 1.89	6.29 ± 2.29	6.16 ± 1.96	6.19 ± 1.8	7.55 ± 2.3 ****	6 ± 1.89 ***	6.29 ± 2.29 ****	6.16 ± 1.96 ****	6.19 ± 1.8 ****	7.55 ± 2.3 ****
L1PL (mg/dL)	13.91 ± 4.34	11.09 ± 3.17	14.7 ± 4.54	15.67 ± 5.01 **	15.11 ± 4.72 *	15.1 ± 4.96	15.24 ± 4.63 *	14.7 ± 4.54 ****	15.67 ± 5.01 ****	15.11 ± 4.72 ****	15.1 ± 4.96 ****	15.24 ± 4.63 ****
L2PL (mg/dL)	9.15 ± 4.5	7.64 ± 2.94	11.1 ± 4.53 ***	11.52 ± 4.81 ***	10.43 ± 4.93 *	11 ± 4.79 **	11.64 ± 4.82 ****	11.1 ± 4.53 ****	11.52 ± 4.81 ****	10.43 ± 4.93 ****	11 ± 4.79 ****	11.64 ± 4.82 ****
L3PL (mg/dL)	9.21 ± 3.81	5.99 ± 3.12	10.81 ± 3.89 ***	10.9 ± 3.75 ***	9.73 ± 4.3	10.86 ± 4.56 **	11.09 ± 4.53 ***	10.81 ± 3.89 ****	10.9 ± 3.75 ****	9.73 ± 4.3 ****	10.86 ± 4.56 ****	11.09 ± 4.53 ****
L4PL (mg/dL)	9.59 ± 3.95	5.19 ± 3.8	9.89 ± 4.62	9.63 ± 4.63	8.92 ± 3.98	10.28 ± 4.1	10.5 ± 4.25	9.89 ± 4.62 ****	9.63 ± 4.63 ****	8.92 ± 3.98 ****	10.28 ± 4.1 ****	10.5 ± 4.25 ****
L5PL (mg/dL)	10.01 ± 4.31	6.97 ± 3.78	9.56 ± 4.31	9.67 ± 4.68	9.27 ± 3.91	9.91 ± 3.62	11.22 ± 4.26 *	9.56 ± 4.31 ****	9.67 ± 4.68 ****	9.27 ± 3.91 ****	9.91 ± 3.62 ****	11.22 ± 4.26 ****
L6PL (mg/dL)	13.49 ± 4.51	12.11 ± 4.67	12.6 ± 3.8	13.11 ± 4.44	13.17 ± 4.48	13.06 ± 3.73	15.47 ± 5.01 ***	12.6 ± 3.8	13.11 ± 4.44 *	13.17 ± 4.48 *	13.06 ± 3.73 *	15.47 ± 5.01 ****
L1AB (mg/dL)	12.84 ± 4.16	11.39 ± 3.42	13.82 ± 4.42 *	14.57 ± 4.77 **	14.12 ± 4.64 *	14.23 ± 4.87 *	14.28 ± 4.48 **	13.82 ± 4.42 ****	14.57 ± 4.77 ****	14.12 ± 4.64 ****	14.23 ± 4.87 ****	14.28 ± 4.48 ****
L2AB(mg/dL)	8.85 ± 4.35	8.23 ± 3.11	11.13 ± 4.48 ****	11.35 ± 4.72 ****	10.38 ± 4.89 **	10.99 ± 4.71 ***	11.57 ± 4.72 ****	11.13 ± 4.48 ****	11.35 ± 4.72 ****	10.38 ± 4.89 ****	10.99 ± 4.71 ****	11.57 ± 4.72 ****
L3AB(mg/dL)	9.5 ± 4.01	7.03 ± 3.51	11.35 ± 4.13 ***	11.38 ± 3.99 ***	10.21 ± 4.62 ns	11.43 ± 4.83 ***	11.67 ± 4.75 ****	11.35 ± 4.13 ****	11.38 ± 3.99 ****	10.21 ± 4.62 ****	11.43 ± 4.83 ****	11.67 ± 4.75 ****
L4AB (mg/dL)	10.77 ± 4.81	6.37 ± 4.7	11.26 ± 5.7	10.99 ± 6.1	10 ± 4.71	11.67 ± 4.77	11.88 ± 5.09	11.26 ± 5.7 ****	10.99 ± 6.1 ****	10 ± 4.71 ****	11.67 ± 4.77 ****	11.88 ± 5.09 ****
L5AB (mg/dL)	12.83 ± 5.92	9.55 ± 5.14	12.18 ± 5.88	12.49 ± 6.37	12.01 ± 5.35	12.75 ± 4.93	14.73 ± 5.8 **	12.18 ± 5.88 ***	12.49 ± 6.37 ***	12.01 ± 5.35 ***	12.75 ± 4.93 ****	14.73 ± 5.8 ****
L6AB (mg/dL)	19.19 ± 7.64	18.23 ± 7.86	17.65 ± 6.53	18.35 ± 7.6	18.48 ± 7.7	18.38 ± 6.48	21.92 ± 8.83 **	17.65 ± 6.53	18.35 ± 7.6	18.48 ± 7.7	18.38 ± 6.48	21.92 ± 8.83 ***
H1TG (mg/dL)	3.39 ± 2.04	3.27 ± 1.9	4.65 ± 2.57 ****	4.57 ± 2.07 ****	4.72 ± 2.16 ****	4.46 ± 2.02 ****	5.06 ± 2.38 ****	4.65 ± 2.57 ****	4.57 ± 2.07 ****	4.72 ± 2.16 ****	4.46 ± 2.02 ****	5.06 ± 2.38 ****
H2TG (mg/dL)	1.69 ± 0.82	1.88 ± 0.82	2.39 ± 0.99 ****	2.25 ± 0.78 ****	2.35 ± 0.84 ****	2.24 ± 0.84 ****	2.47 ± 1.02 ****	2.39 ± 0.99 ****	2.25 ± 0.78 ***	2.35 ± 0.84 ****	2.24 ± 0.84 ***	2.47 ± 1.02 ****
H3TG (mg/dL)	2.02 ± 0.86	2.24 ± 0.81	2.75 ± 0.99 ****	2.55 ± 0.83 ****	2.67 ± 0.93 ****	2.54 ± 0.91 ****	2.74 ± 1.08 ****	2.75 ± 0.99 ****	2.55 ± 0.83 **	2.67 ± 0.93 ****	2.54 ± 0.91 **	2.74 ± 1.08 ****
H4TG(mg/dL)	3.37 ± 1.35	3.19 ± 0.99	4.05 ± 1.2 ****	3.88 ± 1.1 **	3.97 ± 1.34 ***	3.72 ± 1.18 *	3.95 ± 1.37 ***	4.05 ± 1.2 ****	3.88 ± 1.1 ****	3.97 ± 1.34 ****	3.72 ± 1.18 ***	3.95 ± 1.37 ****
H1CH (mg/dL)	19.64 ± 10.28	13.48 ± 6.17	22.23 ± 10.66 *	23.23 ± 10.96 **	22.5 ± 10.23 **	22.25 ± 9.88 *	25.38 ± 12.03 ****	22.23 ± 10.66 ****	23.23 ± 10.96 ****	22.5 ± 10.23 ****	22.25 ± 9.88 ****	25.38 ± 12.03 ****
H2CH (mg/dL)	9.39 ± 3.16	6.45 ± 2.01	10.38 ± 2.8 **	10.6 ± 3.22 **	10.24 ± 2.82 *	10.46 ± 3.03 **	11.58 ± 3.74 ****	10.38 ± 2.8 ****	10.6 ± 3.22 ****	10.24 ± 2.82 ****	10.46 ± 3.03 ****	11.58 ± 3.74 ****
H3CH (mg/dL)	11.43 ± 2.45	7.59 ± 1.77	12.42 ± 2.79 **	12.5 ± 2.96 **	11.92 ± 2.46	12.48 ± 2.7 **	13.42 ± 3.41 ****	12.42 ± 2.79 ****	12.5 ± 2.96 ****	11.92 ± 2.46 ****	12.48 ± 2.7 ****	13.42 ± 3.41 ****
H4CH (mg/dL)	21.91 ± 4.78	14.19 ± 4.12	21.21 ± 4.67	21.94 ± 5.03	20.65 ± 4.38 *	21.76 ± 4.54	23.6 ± 5.64 *	21.21 ± 4.67 ****	21.94 ± 5.03 ****	20.65 ± 4.38 ****	21.76 ± 4.54 ****	23.6 ± 5.64 ****
H1FC (mg/dL)	5.19 ± 2.46	3.13 ± 1.55	5.87 ± 2.48 *	5.96 ± 2.65 *	5.55 ± 2.38	5.79 ± 2.39	6.55 ± 2.99 ***	5.87 ± 2.48 ****	5.96 ± 2.65 ****	5.55 ± 2.38 ****	5.79 ± 2.39 ****	6.55 ± 2.99 ****
H2FC (mg/dL)	2.29 ± 0.82	1.49 ± 0.56	2.65 ± 0.81 ***	2.66 ± 0.9 **	2.45 ± 0.7	2.64 ± 0.81 **	2.93 ± 0.98 ****	2.65 ± 0.81 ****	2.66 ± 0.9 ****	2.45 ± 0.7 ****	2.64 ± 0.81 ****	2.93 ± 0.98 ****
H3FC (mg/dL)	2.48 ± 0.74	1.45 ± 0.59	3.14 ± 0.9 ****	3.04 ± 0.99 ****	2.78 ± 0.73 ***	3.03 ± 0.78 ****	3.41 ± 0.97 ****	3.14 ± 0.9 ****	3.04 ± 0.99 ****	2.78 ± 0.73 ****	3.03 ± 0.78 ****	3.41 ± 0.97 ****
H4FC (mg/dL)	4.19 ± 1.22	2.63 ± 1.1	4.6 ± 1.33 *	4.6 ± 1.25	4.2 ± 1.2	4.54 ± 1.21 *	5.01 ± 1.41 ****	4.6 ± 1.33 ****	4.6 ± 1.25 ****	4.2 ± 1.2 ****	4.54 ± 1.21 ****	5.01 ± 1.41 ****
H1PL (mg/dL)	23.42 ± 12.57	16.43 ± 7.47	27.95 ± 13.07 ***	28.41 ± 13.02 **	27.67 ± 12.33 ***	27.41 ± 12.04 **	30.52 ± 14.64 ****	27.95 ± 13.07 ****	28.41 ± 13.02 ****	27.67 ± 12.33 ****	27.41 ± 12.04 ****	30.52 ± 14.64 ****
H2PL (mg/dL)	14.16 ± 4.64	10.61 ± 3.22	16.88 ± 4.39 ****	16.64 ± 4.48 ****	16.24 ± 4.23 ****	16.57 ± 4.6 ****	17.78 ± 5.63 ****	16.88 ± 4.39 ****	16.64 ± 4.48 ****	16.24 ± 4.23 ****	16.57 ± 4.6 ****	17.78 ± 5.63 ****
H3PL (mg/dL)	17.82 ± 4	12.67 ± 2.85	20.85 ± 4.63 ****	20.39 ± 4.47 ****	19.64 ± 4.07 ***	20.39 ± 4.45 ****	21.6 ± 5.38 ****	20.85 ± 4.63 ****	20.39 ± 4.47 ****	19.64 ± 4.07 ****	20.39 ± 4.45 ****	21.6 ± 5.38 ****
H4PL (mg/dL)	29.77 ± 5.81	20.35 ± 4.56	31.16 ± 5.8	31.08 ± 5.29	29.7 ± 5.7	30.85 ± 5.07	32.42 ± 6.27 **	31.16 ± 5.8 ****	31.08 ± 5.29 ****	29.7 ± 5.7 ****	30.85 ± 5.07 ****	32.42 ± 6.27 ****
H1A1 (mg/dL)	29.57 ± 18.1	20.61 ± 10.58	34.99 ± 18.71 **	35.99 ± 18.59 **	34.58 ± 17.76 **	34.23 ± 17.3 *	39.07 ± 20.8 ****	34.99 ± 18.71 ****	35.99 ± 18.59 ****	34.58 ± 17.76 ****	34.23 ± 17.3 ****	39.07 ± 20.8 ****
H2A1 (mg/dL)	20.21 ± 5.35	14.44 ± 3.83	23.96 ± 5.91 ****	23.39 ± 5.59 ****	22.72 ± 5.31 ****	23.45 ± 5.56 ****	25.04 ± 7.15 ****	23.96 ± 5.91 ****	23.39 ± 5.59 ****	22.72 ± 5.31 ****	23.45 ± 5.56 ****	25.04 ± 7.15 ****
H3A1 (mg/dL)	28.9 ± 5.93	21.44 ± 4.58	33.14 ± 6.96 ****	32.35 ± 6.77 ***	31.17 ± 6.2 **	32.69 ± 6.37 ****	34.26 ± 8.1 ****	33.14 ± 6.96 ****	32.35 ± 6.77 ****	31.17 ± 6.2 ****	32.69 ± 6.37 ****	34.26 ± 8.1 ****
H4A1 (mg/dL)	81.23 ± 14.63	57.75 ± 12.52	81.94 ± 13.87	83.64 ± 14.75	79.45 ± 13.46	83.05 ± 12.79	89.1 ± 16.47 ****	81.94 ± 13.87 ****	83.64 ± 14.75 ****	79.45 ± 13.46 ****	83.05 ± 12.79 ****	89.1 ± 16.47 ****
H1A2 (mg/dL)	2.79 ± 1.75	1.81 ± 1.12	3.8 ± 1.79 ****	3.71 ± 1.67 ****	3.52 ± 1.62 ****	3.57 ± 1.67 ****	4.13 ± 2.13 ****	3.8 ± 1.79 ****	3.71 ± 1.67 ****	3.52 ± 1.62 ****	3.57 ± 1.67 ****	4.13 ± 2.13 ****
H2A2 (mg/dL)	3.64 ± 1.23	2.54 ± 0.94	4.71 ± 1.35 ****	4.6 ± 1.38 ****	4.33 ± 1.1 ****	4.54 ± 1.3 ****	5.14 ± 1.67 ****	4.71 ± 1.35 ****	4.6 ± 1.38 ****	4.33 ± 1.1 ****	4.54 ± 1.3 ****	5.14 ± 1.67 ****
H3A2 (mg/dL)	6.85 ± 1.56	4.97 ± 1.21	8.15 ± 2.09 ****	7.99 ± 2.09 ***	7.64 ± 1.55 ***	7.91 ± 1.8 ***	8.78 ± 2.26 ****	8.15 ± 2.09 ****	7.99 ± 2.09 ****	7.64 ± 1.55 ****	7.91 ± 1.8 ****	8.78 ± 2.26 ****
H4A2 (mg/dL)	20.78 ± 4.76	14.04 ± 3.61	20.55 ± 4.49 ns	21.2 ± 4.81 ns	19.9 ± 4.06 ns	20.91 ± 4.04 ns	23.04 ± 5.11 ***	20.55 ± 4.49 ****	21.2 ± 4.81 ****	19.9 ± 4.06 ****	20.91 ± 4.04 ****	23.04 ± 5.11 ****
		Average concentration of subfractions of each lipoprotein was higher in long COVID-19 cohort than acute COVID-19 and/or healthy cohorts. However, it was not statistically significant.
		Average concentration of subfractions of each lipoprotein was significantly higher in long COVID-19 cohort than acute COVID-19 and/or healthy cohorts.
		Average concentration of subfractions of each lipoprotein was lower in long COVID-19 cohort than acute COVID-19 and/or healthy cohorts. However, it was not statistically significant.
		Average concentration of subfractions of each lipoprotein was significantly lower in long COVID-19 cohort than acute COVID-19 and/or healthy cohorts.
		Average concentration of subfractions of each lipoprotein was the same or simillar between long and acute COVID-19 or long COVID-19 and/or healthy cohort.
		Post hoc test of one-way ANOVA; ordinary ANOVA, Kruskal Wallis, and Brown Forsythe & Welch ANOVA tests (q-value = *<0.05, **< 0.01, ***<0.001, ****<0.0001)
		Healthy_N = 305, Acute COVID-19_N = 307, Long COVID-19_5M_N = 95, Long COVID-19_9M_N = 73, Long COVID-19_12M_N = 95, Long COVID-19_16M_ N= 78, Long COVID-19_20M_ N = 85

## Sheet: Sublipo_HC_AC_LC_(Merged)
	Healthy (HC)	AC	LC
				HC vs LC	AC vs LC	AC vs HC
L1PN (nmol/L)	233.61 ± 75.66	207.13 ± 62.19	257.97 ± 83.89	257.97 ± 83.89 ****	257.97 ± 83.89 ****	207.13 ± 62.19 ****
L2PN (nmol/L)	160.97 ± 79.21	149.74 ± 56.59	201.21 ± 85.55	201.21 ± 85.55 ****	201.21 ± 85.55 ****	149.74 ± 56.59 *
L3PN (nmol/L)	172.89 ± 72.9	127.88 ± 63.88	203.37 ± 81.73	203.37 ± 81.73 ****	203.37 ± 81.73 ****	127.88 ± 63.88 ****
L4PN (nmol/L)	195.88 ± 87.49	115.83 ± 85.6	202.48 ± 96.46	202.48 ± 96.46	202.48 ± 96.46 ****	115.83 ± 85.6 ****
L5PN (nmol/L)	233.37 ± 107.76	173.8 ± 93.5	232.97 ± 104.37	232.97 ± 104.37	232.97 ± 104.37 ****	173.8 ± 93.5 ****
L6PN (nmol/L)	349 ± 139	331.65 ± 143.03	344.43 ± 138.14	344.43 ± 138.14	344.43 ± 138.14	331.65 ± 143.03
V1TG (mg/dL)	27.41 ± 31.15	48.42 ± 36.76	40.37 ± 36.69	40.37 ± 36.69 ****	40.37 ± 36.69 ****	48.42 ± 36.76 ****
V2TG (mg/dL)	10.22 ± 8.71	15.26 ± 9.65	14.95 ± 10.62	14.95 ± 10.62 ****	14.95 ± 10.62	15.26 ± 9.65 ****
V3TG (mg/dL)	9.12 ± 7.17	12.38 ± 7.39	12.77 ± 8.79	12.77 ± 8.79 ****	12.77 ± 8.79	12.38 ± 7.39 ****
V4TG (mg/dL)	7.99 ± 4.55	9.7 ± 4.39	9.97 ± 5.3	9.97 ± 5.3 ****	9.97 ± 5.3	9.7 ± 4.39 ****
V5TG (mg/dL)	2.81 ± 0.86	3.52 ± 0.88	2.83 ± 0.98	2.83 ± 0.98	2.83 ± 0.98 ****	3.52 ± 0.88 ****
V1CH (mg/dL)	5.12 ± 5.2	8.1 ± 6.25	6.66 ± 6.61	6.66 ± 6.61 ***	6.66 ± 6.61 ****	8.1 ± 6.25 ****
V2CH (mg/dL)	2.66 ± 2.22	3.34 ± 2.17	3.29 ± 2.64	3.29 ± 2.64 ****	3.29 ± 2.64 *	3.34 ± 2.17 ****
V3CH (mg/dL)	2.99 ± 2.62	3.09 ± 2.19	3.91 ± 3.03	3.91 ± 3.03 ****	3.91 ± 3.03 **	3.09 ± 2.19 *
V4CH (mg/dL)	4.75 ± 3.1	4.35 ± 2.36	5.51 ± 3.15	5.51 ± 3.15 ****	5.51 ± 3.15 ****	4.35 ± 2.36
V5CH (mg/dL)	1.44 ± 0.72	1.42 ± 0.67	1.21 ± 0.75	1.21 ± 0.75 ****	1.21 ± 0.75 ****	1.42 ± 0.67
V1FC (mg/dL)	1.95 ± 2.23	2.49 ± 2.46	2.84 ± 2.53	2.84 ± 2.53 ****	2.84 ± 2.53 *	2.49 ± 2.46 **
V2FC (mg/dL)	1 ± 0.99	1.6 ± 1.09	1.3 ± 1.26	1.3 ± 1.26 ***	1.3 ± 1.26 ****	1.6 ± 1.09 ****
V3FC (mg/dL)	1.23 ± 1.18	1.68 ± 1.15	1.66 ± 1.46	1.66 ± 1.46 ****	1.66 ± 1.46 *	1.68 ± 1.15 ****
V4FC (mg/dL)	1.95 ± 1.41	1.93 ± 1.23	2.24 ± 1.52	2.24 ± 1.52 **	2.24 ± 1.52 **	1.93 ± 1.23
V5FC (mg/dL)	0.55 ± 0.42	0.89 ± 0.48	0.53 ± 0.46	0.53 ± 0.46	0.53 ± 0.46 ****	0.89 ± 0.48 ****
V1PL (mg/dL)	4.57 ± 4.95	6.99 ± 5.45	6.64 ± 5.8	6.64 ± 5.8 ****	6.64 ± 5.8 *	6.99 ± 5.45 ****
V2PL(mg/dL)	2.72 ± 2.17	3.52 ± 2.17	3.76 ± 2.54	3.76 ± 2.54 ****	3.76 ± 2.54	3.52 ± 2.17 ****
V3PL (mg/dL)	3.24 ± 2.35	3.66 ± 2.11	4.27 ± 2.75	4.27 ± 2.75 ****	4.27 ± 2.75 *	3.66 ± 2.11 ***
V4PL (mg/dL)	4.31 ± 2.34	4.6 ± 2	4.98 ± 2.58	4.98 ± 2.58 ****	4.98 ± 2.58	4.6 ± 2 *
V5PL (mg/dL)	1.73 ± 0.8	1.87 ± 0.69	1.58 ± 0.84	1.58 ± 0.84	1.58 ± 0.84 ****	1.87 ± 0.69 **
L1TG (mg/dL)	5.43 ± 2.41	7.63 ± 3.3	6.93 ± 2.58	6.93 ± 2.58 ****	6.93 ± 2.58 *	7.63 ± 3.3 ****
L2TG (mg/dL)	2.35 ± 0.86	2.73 ± 1.11	2.9 ± 0.9	2.9 ± 0.9 ****	2.9 ± 0.9 ****	2.73 ± 1.11 ****
L3TG (mg/dL)	2.44 ± 0.77	2.85 ± 0.82	2.72 ± 0.74	2.72 ± 0.74 ****	2.72 ± 0.74	2.85 ± 0.82 ****
L4TG(mg/dL)	2.47 ± 1.17	2.91 ± 1.58	2.65 ± 1.3	2.65 ± 1.3	2.65 ± 1.3 *	2.91 ± 1.58 ***
L5TG (mg/dL)	2.72 ± 1.39	2.97 ± 1.28	2.72 ± 1.39	2.72 ± 1.39	2.72 ± 1.39 ***	2.97 ± 1.28 **
L6TG(mg/dL)	3.96 ± 1.41	4.99 ± 1.61	4.52 ± 1.83	4.52 ± 1.83 ****	4.52 ± 1.83 ****	4.99 ± 1.61 ****
L1CH (mg/dL)	24.43 ± 8.49	17.53 ± 5.62	26.08 ± 9.49	26.08 ± 9.49 *	26.08 ± 9.49 ****	17.53 ± 5.62 ****
L2CH (mg/dL)	15.86 ± 8.97	12.81 ± 5.81	19.74 ± 9.47	19.74 ± 9.47 ****	19.74 ± 9.47 ****	12.81 ± 5.81 ****
L3CH (mg/dL)	16.12 ± 7.72	9.43 ± 6.11	18.73 ± 8.52	18.73 ± 8.52 ****	18.73 ± 8.52 ****	9.43 ± 6.11 ****
L4CH (mg/dL)	17.06 ± 7.79	8.39 ± 7.09	17.32 ± 8.54	17.32 ± 8.54	17.32 ± 8.54 ****	8.39 ± 7.09 ****
L5CH (mg/dL)	18.29 ± 8.63	11.92 ± 7.38	17.74 ± 8.4	17.74 ± 8.4	17.74 ± 8.4 ****	11.92 ± 7.38 ****
L6CH (mg/dL)	23.84 ± 9.34	21.35 ± 9.45	23.16 ± 8.96	23.16 ± 8.96	23.16 ± 8.96 **	21.35 ± 9.45 ***
L1FC (mg/dL)	7.52 ± 2.44	5.53 ± 1.74	8.24 ± 2.85	8.24 ± 2.85 ***	8.24 ± 2.85 ****	5.53 ± 1.74 ****
L2FC (mg/dL)	5.43 ± 2.73	4.73 ± 1.88	6.62 ± 2.97	6.62 ± 2.97 ****	6.62 ± 2.97 ****	4.73 ± 1.88 ***
L3FC (mg/dL)	5.6 ± 2.18	4.1 ± 1.74	6.11 ± 2.49	6.11 ± 2.49 **	6.11 ± 2.49 ****	4.1 ± 1.74 ****
L4FC (mg/dL)	5.32 ± 1.86	3.24 ± 1.93	5.49 ± 2.12	5.49 ± 2.12	5.49 ± 2.12 ****	3.24 ± 1.93 ****
L5FC(mg/dL)	5.25 ± 2	3.77 ± 1.95	5.23 ± 2.05	5.23 ± 2.05	5.23 ± 2.05 ****	3.77 ± 1.95 ****
L6FC(mg/dL)	6.12 ± 2.17	5.04 ± 2.33	6.43 ± 2.11	6.43 ± 2.11 *	6.43 ± 2.11 ****	5.04 ± 2.33 ****
L1PL (mg/dL)	13.91 ± 4.34	11.09 ± 3.17	15.14 ± 4.75	15.14 ± 4.75 ***	15.14 ± 4.75 ***	11.09 ± 3.17 ****
L2PL (mg/dL)	9.15 ± 4.5	7.64 ± 2.94	11.11 ± 4.77	11.11 ± 4.77 ****	11.11 ± 4.77 ****	7.64 ± 2.94 ****
L3PL (mg/dL)	9.21 ± 3.81	5.99 ± 3.12	10.65 ± 4.23	10.65 ± 4.23 ****	10.65 ± 4.23 ****	5.99 ± 3.12 ****
L4PL (mg/dL)	9.59 ± 3.95	5.19 ± 3.8	9.82 ± 4.33	9.82 ± 4.33	9.82 ± 4.33 ****	5.19 ± 3.8 ****
L5PL (mg/dL)	10.01 ± 4.31	6.97 ± 3.78	9.91 ± 4.2	9.91 ± 4.2	9.91 ± 4.2 ****	6.97 ± 3.78 ****
L6PL (mg/dL)	13.49 ± 4.51	12.11 ± 4.67	13.47 ± 4.41	13.47 ± 4.41	13.47 ± 4.41 ****	12.11 ± 4.67 ***
L1AB (mg/dL)	12.84 ± 4.16	11.39 ± 3.42	14.18 ± 4.61	14.18 ± 4.61 ****	14.18 ± 4.61 ****	11.39 ± 3.42 ****
L2AB(mg/dL)	8.85 ± 4.35	8.23 ± 3.11	11.06 ± 4.7	11.06 ± 4.7 ****	11.06 ± 4.7 ****	8.23 ± 3.11 *
L3AB(mg/dL)	9.5 ± 4.01	7.03 ± 3.51	11.18 ± 4.49	11.18 ± 4.49 ****	11.18 ± 4.49 ****	7.03 ± 3.51 ****
L4AB (mg/dL)	10.77 ± 4.81	6.37 ± 4.7	11.13 ± 5.3	11.13 ± 5.3	11.13 ± 5.3 ****	6.37 ± 4.7 ****
L5AB (mg/dL)	12.83 ± 5.92	9.55 ± 5.14	12.81 ± 5.74	12.81 ± 5.74	12.81 ± 5.74 ****	9.55 ± 5.14 ****
L6AB (mg/dL)	19.19 ± 7.64	18.23 ± 7.86	18.94 ± 7.59	18.94 ± 7.59	18.94 ± 7.59	18.23 ± 7.86
H1TG (mg/dL)	3.39 ± 2.04	3.27 ± 1.9	4.7 ± 2.26	4.7 ± 2.26 ****	4.7 ± 2.26 ****	3.27 ± 1.9
H2TG (mg/dL)	1.69 ± 0.82	1.88 ± 0.82	2.34 ± 0.9	2.34 ± 0.9 ****	2.34 ± 0.9 ****	1.88 ± 0.82 ***
H3TG (mg/dL)	2.02 ± 0.86	2.24 ± 0.81	2.66 ± 0.96	2.66 ± 0.96 ****	2.66 ± 0.96 ****	2.24 ± 0.81 ***
H4TG(mg/dL)	3.37 ± 1.35	3.19 ± 0.99	3.92 ± 1.25	3.92 ± 1.25 ****	3.92 ± 1.25 ****	3.19 ± 0.99 *
H1CH (mg/dL)	19.64 ± 10.28	13.48 ± 6.17	23.09 ± 10.79	23.09 ± 10.79 ****	23.09 ± 10.79 ****	13.48 ± 6.17 ****
H2CH (mg/dL)	9.39 ± 3.16	6.45 ± 2.01	10.64 ± 3.15	10.64 ± 3.15 ****	10.64 ± 3.15 ****	6.45 ± 2.01 ****
H3CH (mg/dL)	11.43 ± 2.45	7.59 ± 1.77	12.53 ± 2.9	12.53 ± 2.9 ****	12.53 ± 2.9 ****	7.59 ± 1.77 ****
H4CH (mg/dL)	21.91 ± 4.78	14.19 ± 4.12	21.79 ± 4.94	21.79 ± 4.94	21.79 ± 4.94 ****	14.19 ± 4.12 ****
H1FC (mg/dL)	5.19 ± 2.46	3.13 ± 1.55	5.94 ± 2.59	5.94 ± 2.59 ***	5.94 ± 2.59 ****	3.13 ± 1.55 ****
H2FC (mg/dL)	2.29 ± 0.82	1.49 ± 0.56	2.66 ± 0.85	2.66 ± 0.85 ****	2.66 ± 0.85 ****	1.49 ± 0.56 ****
H3FC (mg/dL)	2.48 ± 0.74	1.45 ± 0.59	3.08 ± 0.9	3.08 ± 0.9 ****	3.08 ± 0.9 ****	1.45 ± 0.59 ****
H4FC (mg/dL)	4.19 ± 1.22	2.63 ± 1.1	4.58 ± 1.31	4.58 ± 1.31 ***	4.58 ± 1.31 ****	2.63 ± 1.1 ****
H1PL (mg/dL)	23.42 ± 12.57	16.43 ± 7.47	28.38 ± 13.04	28.38 ± 13.04 ****	28.38 ± 13.04 ****	16.43 ± 7.47 ****
H2PL (mg/dL)	14.16 ± 4.64	10.61 ± 3.22	16.82 ± 4.69	16.82 ± 4.69 ****	16.82 ± 4.69 ****	10.61 ± 3.22 ****
H3PL (mg/dL)	17.82 ± 4	12.67 ± 2.85	20.57 ± 4.64	20.57 ± 4.64 ****	20.57 ± 4.64 ****	12.67 ± 2.85 ****
H4PL (mg/dL)	29.77 ± 5.81	20.35 ± 4.56	31.02 ± 5.71	31.02 ± 5.71 *	31.02 ± 5.71 ****	20.35 ± 4.56 ****
H1A1 (mg/dL)	29.57 ± 18.1	20.61 ± 10.58	35.74 ± 18.67	35.74 ± 18.67 ****	35.74 ± 18.67 ****	20.61 ± 10.58 ****
H2A1 (mg/dL)	20.21 ± 5.35	14.44 ± 3.83	23.71 ± 5.96	23.71 ± 5.96 ****	23.71 ± 5.96 ****	14.44 ± 3.83 ****
H3A1 (mg/dL)	28.9 ± 5.93	21.44 ± 4.58	32.71 ± 6.95	32.71 ± 6.95 ****	32.71 ± 6.95 ****	21.44 ± 4.58 ****
H4A1 (mg/dL)	81.23 ± 14.63	57.75 ± 12.52	83.31 ± 14.6	83.31 ± 14.6 *	83.31 ± 14.6 ****	57.75 ± 12.52 ****
H1A2 (mg/dL)	2.79 ± 1.75	1.81 ± 1.12	3.75 ± 1.79	3.75 ± 1.79 ****	3.75 ± 1.79 ****	1.81 ± 1.12 ****
H2A2 (mg/dL)	3.64 ± 1.23	2.54 ± 0.94	4.66 ± 1.39	4.66 ± 1.39 ****	4.66 ± 1.39 ****	2.54 ± 0.94 ****
H3A2 (mg/dL)	6.85 ± 1.56	4.97 ± 1.21	8.09 ± 1.99	8.09 ± 1.99 ****	8.09 ± 1.99 ****	4.97 ± 1.21 ****
H4A2 (mg/dL)	20.78 ± 4.76	14.04 ± 3.61	21.08 ± 4.62	21.08 ± 4.62	21.08 ± 4.62 ****	14.04 ± 3.61 ****
		Average concentration of each main lipoprotein was higher in long COVID-19 cohort than acute COVID-19 and/or healthy cohorts. However, it was not statistically significant.
		Average concentration of each main lipoprotein significantly higher in long COVID-19 cohort than acute COVID-19 and/or healthy cohorts.
		Average concentration of each main lipoprotein was lower in long COVID-19 cohort than acute COVID-19 and/or healthy cohorts. However, it was not statistically significant.
		Average concentration of each main lipoprotein was significantly lower in long COVID-19 cohort than acute COVID-19 and/or healthy cohorts.
		Average concentration of each main lipoprotein was the same or simillar between long and acute COVID-19 or long COVID-19 and/or healthy cohort.
		Average concentration of each main lipoprotein was significantly higher in acute COVID-19 corhot than healthy corhot.
		Average concentration of each main lipoprotein was significantly lower in acute COVID-19 than healthy cohort.
		Average concentration of each main lipoprotein was lower in acute COVID-19 than healthy cohort. However, it was not statistically significant.
		Average concentration of each main lipoprotein was simillar between acute COVID-19 and healthy cohorts.
		Post hoc test of one-way ANOVA; ordinary ANOVA, Kruskal Wallis, and Brown Forsythe & Welch ANOVA tests (q-value = *<0.05, **< 0.01, ***<0.001, ****<0.0001)
		Healthy_N = 305, Acute COVID-19_N = 307, Long COVID-19_5M_N = 95, Long COVID-19_9M_N = 73, Long COVID-19_12M_N = 95, Long COVID-19_16M_ N= 78, Long COVID-19_20M_ N = 85

## Sheet: Mainlipo_HC_AC_LC_(Overtime)
	Healthy (HC)	AC	LC	LC	LC	LC	LC	LC	LC	LC	LC	LC
		HC vs AC	HC vs 5M	HC vs 9M	HC vs 12M	HC vs 16M	HC vs 20M	AC vs 5M	AC vs 9M	AC vs 12M	AC vs 16M	AC vs 20M
TPTG (mg/dL)	102.88 ± 63.31	143.32 ± 77.83	143.32 ± 75.38 ****	127.72 ± 70.94 ***	138.95 ± 87.58 ****	124.95 ± 70.71 **	149.03 ± 104.65 ****	143.32 ± 75.38	127.72 ± 70.94 *	138.95 ± 87.58	124.95 ± 70.71 **	149.03 ± 104.65
TPCH (mg/dL)	211.75 ± 42.75	154.99 ± 38.08	222.27 ± 40.96 *	230.19 ± 51.42 **	218.21 ± 42.06	224.84 ± 41.27 *	246.57 ± 50.69 ****	222.27 ± 40.96 ****	230.19 ± 51.42 ****	218.21 ± 42.06 ****	224.84 ± 41.27 ****	246.57 ± 50.69 ****
LDCH (mg/dL)	115.89 ± 31.98	79.35 ± 31.03	119.33 ± 34.01	124.03 ± 37.54	115.46 ± 35.76	123.66 ± 36.34	134.72 ± 38.87 ****	119.33 ± 34.01 ****	124.03 ± 37.54 ****	115.46 ± 35.76 ****	123.66 ± 36.34 ****	134.72 ± 38.87 ****
HDCH (mg/dL)	63.72 ± 15.54	43.67 ± 10.25	66.88 ± 15.84	68.87 ± 18.82 *	66.17 ± 14.85	67.77 ± 15.54 *	74.86 ± 19.65 ****	66.88 ± 15.84 ****	68.87 ± 18.82 ****	66.17 ± 14.85 ****	67.77 ± 15.54 ****	74.86 ± 19.65 ****
TPA1 (mg/dL)	160.26 ± 25.62	113.65 ± 21.59	173.03 ± 30.76 ***	176.12 ± 34.71 ***	167.84 ± 26.76 *	173.4 ± 27.24 ***	188.41 ± 36.55 ****	173.03 ± 30.76 ****	176.12 ± 34.71 ****	167.84 ± 26.76 ****	173.4 ± 27.24 ****	188.41 ± 36.55 ****
TPA2 (mg/dL)	34.81 ± 5.7	24.14 ± 4.51	37.55 ± 7.12 ***	38.28 ± 8.29 **	36.07 ± 5.2 *	37.53 ± 6.06 ***	42.07 ± 8.08 ****	37.55 ± 7.12 ****	38.28 ± 8.29 ****	36.07 ± 5.2 ****	37.53 ± 6.06 ****	42.07 ± 8.08 ****
TPAB (mg/dL)	87.56 ± 21.96	78.76 ± 21.34	91.97 ± 20.98	93.7 ± 23.78 *	90.57 ± 22.37	93.84 ± 21.21 *	101.1 ± 24.35 ****	91.97 ± 20.98 ****	93.7 ± 23.78 ****	90.57 ± 22.37 ****	93.84 ± 21.21 ****	101.1 ± 24.35 ****
LDHD	1.89 ± 0.57	1.88 ± 0.79	1.89 ± 0.85	1.95 ± 1.1	1.8 ± 0.65	1.88 ± 0.59	1.87 ± 0.64	1.89 ± 0.85	1.95 ± 1.1	1.8 ± 0.65	1.88 ± 0.59	1.87 ± 0.64
ABA1	0.55 ± 0.15	0.71 ± 0.21	0.54 ± 0.17	0.54 ± 0.17	0.55 ± 0.17	0.55 ± 0.15	0.55 ± 0.17	0.54 ± 0.17 ****	0.54 ± 0.17 ****	0.55 ± 0.17 ****	0.55 ± 0.15 ****	0.55 ± 0.17 ****
TBPN (nmol/L)	1592.13 ± 399.31	1432.21 ± 388.06	1672.36 ± 381.63	1703.74 ± 432.51 *	1646.85 ± 406.85	1706.35 ± 385.72 *	1838.39 ± 442.85 ****	1672.36 ± 381.63 ****	1703.74 ± 432.51 ****	1646.85 ± 406.85 ****	1706.35 ± 385.72 ****	1838.39 ± 442.85 ****
VLPN (nmol/L)	131.11 ± 76.1	182.61 ± 71.23	156.65 ± 79.75 **	152.49 ± 81.41 *	159.89 ± 88.4 **	144.91 ± 82.78	168.34 ± 105.32 ***	156.65 ± 79.75 ***	152.49 ± 81.41 ****	159.89 ± 88.4 ***	144.91 ± 82.78 ****	168.34 ± 105.32 **
IDPN (nmol/L)	89.9 ± 41.79	87.48 ± 44.37	109 ± 43.86 ***	114.09 ± 55.63 ***	107.24 ± 42.62 ***	109.06 ± 42.71 ***	127.71 ± 59.42 ****	109 ± 43.86 ****	114.09 ± 55.63 ****	107.24 ± 42.62 ****	109.06 ± 42.71 ****	127.71 ± 59.42 ****
LDPN (nmol/L)	1339.3 ± 343.59	1121.26 ± 357.51	1397.56 ± 359.45	1422.21 ± 379.51	1358.1 ± 382.9	1433.94 ± 372.44 *	1530.35 ± 408.65 ****	1397.56 ± 359.45 ****	1422.21 ± 379.51 ****	1358.1 ± 382.9 ****	1433.94 ± 372.44 ****	1530.35 ± 408.65 ****
VLTG (mg/dL)	63.38 ± 48.44	92.57 ± 55.82	87.53 ± 54.31 ****	77.33 ± 51.05 *	86.32 ± 64.57 ***	75.67 ± 51.26 *	97 ± 71.57 ****	87.53 ± 54.31	77.33 ± 51.05 **	86.32 ± 64.57 *	75.67 ± 51.26 ***	97 ± 71.57
IDTG (mg/dL)	8.4 ± 10.53	13.12 ± 13.75	15.91 ± 13.17 ****	12.8 ± 11.05 ****	15.19 ± 15.45 ****	12.52 ± 11.89 ****	17.16 ± 17.77 ****	15.91 ± 13.17 *	12.8 ± 11.05	15.19 ± 15.45	12.52 ± 11.89	17.16 ± 17.77 **
LDTG (mg/dL)	18.78 ± 5.86	23.46 ± 8.18	22.45 ± 6.8 ****	22.52 ± 7.07 ****	21.96 ± 6.3 ****	21.97 ± 6.38 ****	23.51 ± 7.89 ****	22.45 ± 6.8	22.52 ± 7.07	21.96 ± 6.3	21.97 ± 6.38	23.51 ± 7.89
HDTG (mg/dL)	10.35 ± 4.17	10.05 ± 4.03	13.53 ± 5.02 ****	12.94 ± 3.94 ****	13.39 ± 4.38 ****	12.69 ± 4.07 ****	13.87 ± 4.8 ****	13.53 ± 5.02 ****	12.94 ± 3.94 ****	13.39 ± 4.38 ****	12.69 ± 4.07 ****	13.87 ± 4.8 ****
VLCH (mg/dL)	17.36 ± 12.23	20.92 ± 11.67	21.26 ± 13.68 **	21.59 ± 13.62 **	21.39 ± 15.77 *	18.62 ± 14.06	22.96 ± 18.23 ***	21.26 ± 13.68	21.59 ± 13.62	21.39 ± 15.77	18.62 ± 14.06 **	22.96 ± 18.23
IDCH (mg/dL)	11.39 ± 6.66	10.15 ± 6.99	13.96 ± 7.06 **	15.2 ± 8.91 ***	13.94 ± 7.67 **	13.62 ± 6.85 **	17.14 ± 10.12 ****	13.96 ± 7.06 ****	15.2 ± 8.91 ****	13.94 ± 7.67 ****	13.62 ± 6.85 ****	17.14 ± 10.12 ****
VLFC (mg/dL)	8.02 ± 4.98	10.24 ± 4.8	9.7 ± 5.27 ***	9.32 ± 5.26 *	9.74 ± 6.13 **	8.68 ± 5.36	10.36 ± 6.83 ***	9.7 ± 5.27	9.32 ± 5.26 *	9.74 ± 6.13 *	8.68 ± 5.36 ***	10.36 ± 6.83
IDFC (mg/dL)	3.32 ± 2	2.73 ± 1.97	4.02 ± 2.07 **	4.42 ± 2.59 ***	4.02 ± 2.21 **	3.92 ± 1.95 **	4.97 ± 2.93 ****	4.02 ± 2.07 ****	4.42 ± 2.59 ****	4.02 ± 2.21 ****	3.92 ± 1.95 ****	4.97 ± 2.93 ****
LDFC (mg/dL)	34.54 ± 8.64	26.86 ± 8.7	36.01 ± 9.4	36.91 ± 10.13	34.42 ± 10.23	36.95 ± 10.35 *	39.04 ± 10.83 ****	36.01 ± 9.4 ****	36.91 ± 10.13 ****	34.42 ± 10.23 ****	36.95 ± 10.35 ****	39.04 ± 10.83 ****
HDFC (mg/dL)	14.74 ± 4.28	11.23 ± 3.21	16.04 ± 4.49 *	15.66 ± 4.65	15.16 ± 4.52	15.84 ± 4.18 *	16.37 ± 5.36 *	16.04 ± 4.49 ****	15.66 ± 4.65 ****	15.16 ± 4.52 ****	15.84 ± 4.18 ****	16.37 ± 5.36 ****
VLPL (mg/dL)	17.82 ± 11	22.33 ± 10.31	22.18 ± 11.25 ****	20.73 ± 11.03 *	22.38 ± 13.6 ***	19.61 ± 11.62	23.68 ± 14.39 ****	22.18 ± 11.25	20.73 ± 11.03	22.38 ± 13.6	19.61 ± 11.62 **	23.68 ± 14.39
IDPL (mg/dL)	6.86 ± 3.73	5.15 ± 4.07	8.74 ± 4.07 ****	8.9 ± 4.52 ***	8.71 ± 4.53 ***	8.21 ± 3.55 **	10.86 ± 5.38 ****	8.74 ± 4.07 ****	8.9 ± 4.52 ****	8.71 ± 4.53 ****	8.21 ± 3.55 ****	10.86 ± 5.38 ****
LDPL (mg/dL)	65.68 ± 15.51	48.69 ± 15.15	68.74 ± 16.39	70.66 ± 17.35 *	66.56 ± 17.52	70.36 ± 17.77 *	75.06 ± 18.92 ****	68.74 ± 16.39 ****	70.66 ± 17.35 ****	66.56 ± 17.52 ****	70.36 ± 17.77 ****	75.06 ± 18.92 ****
HDPL (mg/dL)	86.03 ± 19.52	60.88 ± 13.2	96.32 ± 20.77 ****	96.31 ± 21.89 ***	93.3 ± 19.16 **	94.99 ± 20.06 ***	101.72 ± 25.3 ****	96.32 ± 20.77 ****	96.31 ± 21.89 ****	93.3 ± 19.16 ****	94.99 ± 20.06 ****	101.72 ± 25.3 ****
HDA1 (mg/dL)	160.41 ± 27.95	114.85 ± 22.14	175.2 ± 32.68 ***	177.59 ± 37.13 ***	169.48 ± 28.93 **	174.86 ± 29.37 ***	190.63 ± 38.59 ****	175.2 ± 32.68 ****	177.59 ± 37.13 ****	169.48 ± 28.93 ****	174.86 ± 29.37 ****	190.63 ± 38.59 ****
HDA2 (mg/dL)	35 ± 5.43	25.63 ± 4.34	37.5 ± 6.75 **	38.14 ± 7.76 **	36.22 ± 5.04 *	37.56 ± 5.89 ***	41.84 ± 7.79 ****	37.5 ± 6.75 ****	38.14 ± 7.76 ****	36.22 ± 5.04 ****	37.56 ± 5.89 ****	41.84 ± 7.79 ****
VLAB (mg/dL)	7.21 ± 4.18	10.04 ± 3.91	8.61 ± 4.38 **	8.38 ± 4.47 *	8.79 ± 4.86 **	7.97 ± 4.55	9.25 ± 5.79 ***	8.61 ± 4.38 ***	8.38 ± 4.47 ****	8.79 ± 4.86 ***	7.97 ± 4.55 ****	9.25 ± 5.79 **
IDAB (mg/dL)	4.94 ± 2.29	4.81 ± 2.44	5.99 ± 2.41 ***	6.27 ± 3.06 ***	5.89 ± 2.34 ***	5.99 ± 2.34 ***	7.02 ± 3.26 ****	5.99 ± 2.41 ****	6.27 ± 3.06 ****	5.89 ± 2.34 ****	5.99 ± 2.34 ****	7.02 ± 3.26 ****
LDAB (mg/dL)	73.65 ± 18.89	61.66 ± 19.66	76.86 ± 19.76	78.21 ± 20.87	74.69 ± 21.05	78.86 ± 20.48 *	84.16 ± 22.47 ****	76.86 ± 19.76 ****	78.21 ± 20.87 ****	74.69 ± 21.05 ****	78.86 ± 20.48 ****	84.16 ± 22.47 ****
		Average concentration of each main lipoprotein was higher in long COVID-19 cohort than acute COVID-19 and/or healthy cohorts. However, it was not statistically significant.
		Average concentration of each main lipoprotein significantly higher in long COVID-19 cohort than acute COVID-19 and/or healthy cohorts.
		Average concentration of each main lipoprotein was lower in long COVID-19 cohort than acute COVID-19 and/or healthy cohorts. However, it was not statistically significant.
		Average concentration of each main lipoprotein was significantly lower in long COVID-19 cohort than acute COVID-19 and/or healthy cohorts.
		Average concentration of each main lipoprotein was the same or simillar between long and acute COVID-19 or long COVID-19 and/or healthy cohort.
		Post hoc test of one-way ANOVA; ordinary ANOVA, Kruskal Wallis, and Brown Forsythe & Welch ANOVA tests (q-value = *<0.05, **< 0.01, ***<0.001, ****<0.0001)
		Healthy_N = 305, Acute COVID-19_N = 307, Long COVID-19_5M_N = 95, Long COVID-19_9M_N = 73, Long COVID-19_12M_N = 95, Long COVID-19_16M_ N= 78, Long COVID-19_20M_ N = 85

## Sheet: Mainlipo_HC_AC_LC_(Merged)
	Healthy (HC)	Acute	Long	HC vs LC	AC vs LC	AC vs HC
TPTG (mg/dL)	102.88 ± 63.31	143.32 ± 77.83	137.45 ± 83.41	137.45 ± 83.41 ****	137.45 ± 83.41 **	143.32 ± 77.83 ****
TPCH (mg/dL)	211.75 ± 42.75	154.99 ± 38.08	228.04 ± 46.12	228.04 ± 46.12 ****	228.04 ± 46.12 ****	154.99 ± 38.08 ****
LDCH (mg/dL)	115.89 ± 31.98	79.35 ± 31.03	123.14 ± 36.86	123.14 ± 36.86 **	123.14 ± 36.86 ****	79.35 ± 31.03 ****
HDCH (mg/dL)	63.72 ± 15.54	43.67 ± 10.25	68.82 ± 17.16	68.82 ± 17.16 ***	68.82 ± 17.16 ****	43.67 ± 10.25 ****
TPA1 (mg/dL)	160.26 ± 25.62	113.65 ± 21.59	175.54 ± 31.92	175.54 ± 31.92 ****	175.54 ± 31.92 ****	113.65 ± 21.59 ****
TPA2 (mg/dL)	34.81 ± 5.7	24.14 ± 4.51	38.24 ± 7.25	38.24 ± 7.25 ****	38.24 ± 7.25 ****	24.14 ± 4.51 ****
TPAB (mg/dL)	87.56 ± 21.96	78.76 ± 21.34	94.12 ± 22.72	94.12 ± 22.72 ***	94.12 ± 22.72 ****	78.76 ± 21.34 ****
LDHD	1.89 ± 0.57	1.88 ± 0.79	1.87 ± 0.78	1.87 ± 0.78	1.87 ± 0.78	1.88 ± 0.79
ABA1	0.55 ± 0.15	0.71 ± 0.21	0.55 ± 0.17	0.55 ± 0.17	0.55 ± 0.17 ****	0.71 ± 0.21 ****
TBPN (nmol/L)	1592.13 ± 399.31	1432.21 ± 388.06	1711.4 ± 413.21	1711.4 ± 413.21 ***	1711.4 ± 413.21 ****	1432.21 ± 388.06 ****
VLPN (nmol/L)	131.11 ± 76.1	182.61 ± 71.23	156.84 ± 88.03	156.84 ± 88.03 ****	156.84 ± 88.03 ****	182.61 ± 71.23 ****
IDPN (nmol/L)	89.9 ± 41.79	87.48 ± 44.37	113.23 ± 49.37	113.23 ± 49.37 ****	113.23 ± 49.37 ****	87.48 ± 44.37
LDPN (nmol/L)	1339.3 ± 343.59	1121.26 ± 357.51	1426.14 ± 383.34	1426.14 ± 383.34 **	1426.14 ± 383.34 ****	1121.26 ± 357.51 ****
VLTG (mg/dL)	63.38 ± 48.44	92.57 ± 55.82	85.23 ± 59.68	85.23 ± 59.68 ****	85.23 ± 59.68 ***	92.57 ± 55.82 ****
IDTG (mg/dL)	8.4 ± 10.53	13.12 ± 13.75	14.85 ± 14.25	14.85 ± 14.25 ****	14.85 ± 14.25 *	13.12 ± 13.75 ****
LDTG (mg/dL)	18.78 ± 5.86	23.46 ± 8.18	22.48 ± 6.89	22.48 ± 6.89 ****	22.48 ± 6.89	23.46 ± 8.18 ****
HDTG (mg/dL)	10.35 ± 4.17	10.05 ± 4.03	13.31 ± 4.49	13.31 ± 4.49 ****	13.31 ± 4.49 ****	10.05 ± 4.03
VLCH (mg/dL)	17.36 ± 12.23	20.92 ± 11.67	21.2 ± 15.21	21.2 ± 15.21 ****	21.2 ± 15.21	20.92 ± 11.67 ****
IDCH (mg/dL)	11.39 ± 6.66	10.15 ± 6.99	14.74 ± 8.24	14.74 ± 8.24 ****	14.74 ± 8.24 ****	10.15 ± 6.99 **
VLFC (mg/dL)	8.02 ± 4.98	10.24 ± 4.8	9.59 ± 5.82	9.59 ± 5.82 ****	9.59 ± 5.82 ***	10.24 ± 4.8 ****
IDFC (mg/dL)	3.32 ± 2	2.73 ± 1.97	4.26 ± 2.39	4.26 ± 2.39 ****	4.26 ± 2.39 ***	2.73 ± 1.97 ****
LDFC (mg/dL)	34.54 ± 8.64	26.86 ± 8.7	36.59 ± 10.25	36.59 ± 10.25 **	36.59 ± 10.25 ****	26.86 ± 8.7 ****
HDFC (mg/dL)	14.74 ± 4.28	11.23 ± 3.21	15.81 ± 4.65	15.81 ± 4.65 **	15.81 ± 4.65 ****	11.23 ± 3.21 ****
VLPL (mg/dL)	17.82 ± 11	22.33 ± 10.31	21.81 ± 12.52	21.81 ± 12.52 ****	21.81 ± 12.52 *	22.33 ± 10.31 ****
IDPL (mg/dL)	6.86 ± 3.73	5.15 ± 4.07	9.08 ± 4.53	9.08 ± 4.53 ****	9.08 ± 4.53 ****	5.15 ± 4.07 ****
LDPL (mg/dL)	65.68 ± 15.51	48.69 ± 15.15	70.14 ± 17.73	70.14 ± 17.73 ***	70.14 ± 17.73 ****	48.69 ± 15.15 ****
HDPL (mg/dL)	86.03 ± 19.52	60.88 ± 13.2	96.48 ± 21.57	96.48 ± 21.57 ****	96.48 ± 21.57 ****	60.88 ± 13.2 ****
HDA1 (mg/dL)	160.41 ± 27.95	114.85 ± 22.14	177.35 ± 34.01	177.35 ± 34.01 ****	177.35 ± 34.01 ****	114.85 ± 22.14 ****
HDA2 (mg/dL)	35 ± 5.43	25.63 ± 4.34	38.2 ± 6.92	38.2 ± 6.92 ****	38.2 ± 6.92 ****	25.63 ± 4.34 ****
VLAB (mg/dL)	7.21 ± 4.18	10.04 ± 3.91	8.62 ± 4.84	8.62 ± 4.84 ****	8.62 ± 4.84 ****	10.04 ± 3.91 ****
IDAB (mg/dL)	4.94 ± 2.29	4.81 ± 2.44	6.22 ± 2.71	6.22 ± 2.71 ****	6.22 ± 2.71 ****	4.81 ± 2.44
LDAB (mg/dL)	73.65 ± 18.89	61.66 ± 19.66	78.43 ± 21.08	78.43 ± 21.08 **	78.43 ± 21.08 ****	61.66 ± 19.66 ****
		Average concentration of each main lipoprotein was higher in long COVID-19 cohort than acute COVID-19 and/or healthy cohorts. However, it was not statistically significant.
		Average concentration of each main lipoprotein significantly higher in long COVID-19 cohort than acute COVID-19 and/or healthy cohorts.
		Average concentration of each main lipoprotein was lower in long COVID-19 cohort than acute COVID-19 and/or healthy cohorts. However, it was not statistically significant.
		Average concentration of each main lipoprotein was significantly lower in long COVID-19 cohort than acute COVID-19 and/or healthy cohorts.
		Average concentration of each main lipoprotein was the same or simillar between long and acute COVID-19 or long COVID-19 and/or healthy cohort.
		Average concentration of each main lipoprotein was significantly higher in acute COVID-19 corhot than healthy corhot.
		Average concentration of each main lipoprotein was significantly lower in acute COVID-19 than healthy cohort.
		Average concentration of each main lipoprotein was lower in acute COVID-19 than healthy cohort. However, it was not statistically significant.
		Average concentration of each main lipoprotein was simillar between acute COVID-19 and healthy cohorts.
		Post hoc test of one-way ANOVA; ordinary ANOVA, Kruskal Wallis, and Brown Forsythe & Welch ANOVA tests (q-value = *<0.05, **< 0.01, ***<0.001, ****<0.0001)
		Healthy_N = 305, Acute COVID-19_N = 307, Long COVID-19_5M_N = 95, Long COVID-19_9M_N = 73, Long COVID-19_12M_N = 95, Long COVID-19_16M_ N= 78, Long COVID-19_20M_ N = 85

## Sheet: NMR-based Inflammatory Marker
	Acute	LC	LC	LC	LC	LC	LC
		AC vs 5 M	AC vs 9 M	AC vs 12 M	AC vs 16 M	AC vs 20 M	AC vs All time points (LC)
GlycA (p.d.u)	1.08 ± 0.17	1.08 ± 0.17 ****	0.85 ± 0.12 ****	0.89 ± 0.16 ****	0.85 ±0.1 ****	0.86 ± 0.11 ****	0.97 ± 0.12 ****
GlycB (p.d.u)	0.39 ± 0.06	0.32 ± 0.04 ****	0.33 ± 0.06 ****	0.32 ±0.04 ****	0.32 ± 0.04 ****	0.36 ± 0.04 ***	0.33 ± 0.05 ****
Glyc (p.d.u)	1.48 ± 0.23	1.18 ± 0.17 ****	1.23 ± 0.23 ****	1.17 ±0.14 ****	1.19 ± 0.15 ****	1.34 ± 0.17 ****	1.22 ± 0.18 ****
SPC (p.d.u)	1.37 ± 0.37	2.57 ± 0.58 ****	2.59 ± 0.6 ****	2.5 ±0.52 ****	2.54 ± 0.53 ****	2.78 ± 0.7 ****	2.6 ± 0.59 ****
Glyc/SPC (p.d.u)	1.14 ± 0.34	0.47 ± 0.1 ****	0.49 ± 0.11 ****	0.48 ±0.12 ****	0.48 ± 0.11 ****	0.5 ± 0.12 ****	0.49 ± 0.11 ****
	Average concentration of each main lipoprotein was higher in long COVID-19 cohort than acute COVID-19 cohort. However, it was not statistically significant.
	Average concentration of each main lipoprotein significantly higher in long COVID-19 cohort than acute COVID-19 cohort.
	Average concentration of each main lipoprotein was lower in long COVID-19 cohort than acute COVID-19 cohort. However, it was not statistically significant.
	Average concentration of each main lipoprotein was significantly lower in long COVID-19 cohort than acute COVID-19 cohorts.
	Average concentration of each main lipoprotein was the same or simillar between long and acute COVID-19 corhots.
	Post hoc test of one-way ANOVA; ordinary ANOVA, Kruskal Wallis, and Brown Forsythe & Welch ANOVA tests (q-value = *<0.05, **< 0.01, ***<0.001, ****<0.0001)
	Healthy_N = 305, Acute COVID-19_N = 307, Long COVID-19_5M_N = 95, Long COVID-19_9M_N = 73, Long COVID-19_12M_N = 95, Long COVID-19_16M_ N= 78, Long COVID-19_20M_ N = 85

## Sheet: Cytokines_ AC vs LC (Overtime)
	Acute	LC	LC	LC	LC	LC
		AC vs 5 M	AC vs 9 M	AC vs 12 M	AC vs 16 M	AC vs 20 M
IL-1β (pg/ml)	1.01 ± 3.03	1.17 ± 0.82	0.98 ± 0.61	1.54 ± 0.98 ****	1.61 ± 0.96 ****	1.72 ± 1.11 ****
IFN-α2 (pg/ml)	1.99 ± 3.11	2.2 ± 0.98 *	1.78 ± 0.75	2.39 ± 1.11 ***	2.5 ± 0.93 ****	2.65 ± 1.18 ****
IFN-γ (pg/ml)	1.76 ± 3.22	1.55 ± 1.01	1.32 ± 0.82 *	2.25 ± 1.06 ****	2.12 ± 1.09 **	2.04 ± 1.43 *
TNF-α (pg/ml)	1.23 ± 3.33	1.48 ± 1.37	1.15 ± 0.75	1.86 ± 1.49 ****	1.9 ± 1.38 ****	1.92 ± 1.8 ****
MCP-1 (pg/ml)	7.36 ± 3.43	7.15 ± 1.15 *	6.33 ± 1.19 ****	5.92 ± 1.09 ****	7.38 ± 1.29	7.84 ± 1.31 *
IL-6 (pg/ml)	2.72 ± 3.24	2.02 ± 1.12 ****	1.55 ± 0.85 ****	2.22 ± 1.12 *	2.3 ± 1.04	2.55 ± 1.34
IL-8 (pg/ml)	2.06 ± 3.41	2.08 ± 1.94	1.34 ± 1.11 ***	2.47 ± 2.11 *	2.42 ± 2.15	3 ± 2.39 ****
IL-10 (pg/ml)	1.91 ± 3.58	1.48 ± 1.13 ***	1.27 ± 0.74 ****	1.85 ± 1.18	1.85 ± 1.08	1.94 ± 1.48
IL-12p70 (pg/ml)	1.13 ± 3.85	1.72 ± 0.97 ****	1.44 ± 0.72 **	1.99 ± 1.01 ****	2.05 ± 0.98 ****	2.18 ± 1.25 ****
IL-17A (pg/ml)	0.51 ± 4.15	0.93 ± 0.49 ****	0.75 ± 0.35 ****	1.1 ± 0.54 ****	1.09 ± 0.5 ****	1.15 ± 0.57 ****
IL-18 (pg/ml)	9.57 ± 4.34	6.54 ± 1.1 ****	5.79 ± 1.21 ****	6.46 ± 1.45 ****	7.13 ± 1.24 ****	7.62 ± 1.63 ****
IL-23 (pg/ml)	1.6 ± 1.71	2.25 ± 1.19 ****	1.83 ± 0.97 *	3.04 ± 1.41 ****	2.87 ± 1.2 ****	2.87 ± 1.43 ****
IL-33 (pg/ml)	2.63 ± 1.96	2.31 ± 1.14	1.87 ± 0.92 **	2.52 ± 1.34	2.68 ± 1.21	2.88 ± 1.45 **
	Average concentration of each main lipoprotein was higher in long COVID-19 cohort than acute COVID-19 cohort. However, it was not statistically significant.
	Average concentration of each main lipoprotein significantly higher in long COVID-19 cohort than acute COVID-19 cohort.
	Average concentration of each main lipoprotein was lower in long COVID-19 cohort than acute COVID-19 cohort. However, it was not statistically significant.
	Average concentration of each main lipoprotein was significantly lower in long COVID-19 cohort than acute COVID-19 cohorts.
	Average concentration of each main lipoprotein was the same or simillar between long and acute COVID-19 corhots.
	Post hoc test of one-way ANOVA; ordinary ANOVA, Kruskal Wallis, and Brown Forsythe & Welch ANOVA tests (q-value = *<0.05, **< 0.01, ***<0.001, ****<0.0001)
	Healthy_N = 305, Acute COVID-19_N = 307, Long COVID-19_5M_N = 95, Long COVID-19_9M_N = 73, Long COVID-19_12M_N = 95, Long COVID-19_16M_ N= 78, Long COVID-19_20M_ N = 85
	Concentration of each cytokine is cube-root transformed.
