# Supplementary material for: Longitudinal lipoprotein and inflammatory mediators analysis uncover persisting inflammation and hyperlipidemia following SARS-CoV-2 infection in long COVID-19
Source: Metabolomics. 2025 May 7;21(3):65. doi: 10.1007/s11306-025-02262-y (PMC12058914; doi:10.1007/s11306-025-02262-y)
Supplement: Supplementary file 3 — Supplementary Material 3 [file 11306_2025_2262_MOESM3_ESM.xlsx]

## Sheet: Lipoproteins
Sample_ID	Group	Sex	Age	BMI	TPTG	TPCH	LDCH	HDCH	TPA1	TPA2	TPAB	LDHD	ABA1	TBPN	VLPN	IDPN	LDPN	VLTG	IDTG	LDTG	HDTG	VLCH	IDCH	VLFC	IDFC	LDFC	HDFC	VLPL	IDPL	LDPL	HDPL	HDA1	HDA2	VLAB	IDAB	LDAB	L1PN	L2PN	L3PN	L4PN	L5PN	L6PN	V1TG	V2TG	V3TG	V4TG	V5TG	V1CH	V2CH
248.1	Acute	Female	53	28	164.17	146.64	61.01	46.02	122.29	27.12	61.73	1.33	0.5	1122.41	176.63	41.91	844.8	110.2	19.12	15.05	10.11	23.62	4.52	11.97	1.48	20.07	12.26	26.63	5.23	40.26	68.68	124.16	27.82	9.71	2.31	46.46	159.33	72.73	80.67	90.4	99.72	311.34	61.09	20.05	14.75	9.15	3.57	10.42	4.03
248.2	Acute	Female	53	28	165.98	144.61	64.93	40.48	116.88	27.06	69.23	1.6	0.59	1258.8	224.23	52.15	905.41	122.48	18.29	14.29	11.01	28.37	6.86	14.47	2.18	20.44	9.42	33.58	6.1	41.43	63.34	120	27.89	12.33	2.87	49.8	138.99	67.07	68.23	105.75	174.88	350.09	62.01	22.84	18.66	13.05	3.99	10.48	4.58
248.3	Acute	Female	53	28	275.97	196.5	90.13	53.82	145.67	33.7	88.12	1.67	0.6	1602.32	265.58	90.35	1179.24	193.62	42.58	22.04	14.7	40.6	16.45	18.92	3.98	25.06	12	43.26	11.64	52.8	73.27	148.35	35.26	14.61	4.97	64.86	150.3	99.34	88.17	104.11	234.61	491.96	102.84	36.01	28.4	17.16	4.59	16.97	7.2
249.1	Acute	Male	56	25	136.13	158.06	104.09	23.5	77.15	13.89	98.69	4.43	1.28	1794.47	166.27	98.51	1533.91	83.19	12.26	31.02	9.2	18.8	11.81	8.67	3.01	32.57	5.83	20.72	5.2	62.5	38.07	75.51	16.28	9.14	5.42	84.36	243.81	164.31	168.9	206.78	286.56	405.16	45.19	15.31	9.16	5.64	2.47	8.76	3.93
249.2	Acute	Male	56	25	140.59	198.87	127.69	27.09	75.05	13.44	121.67	4.71	1.62	2212.23	185.3	181.06	1915.84	74.48	9.39	49.96	12.28	25.22	24.41	8.08	6.22	44.42	8.97	16.27	8.21	77.9	43.34	71.33	16	10.19	9.96	105.37	334.95	199.38	277.93	323.28	347.61	375.23	30.81	16.46	13.15	6.38	1.5	9.05	5.82
249.3	Acute	Male	56	25	135.58	133.07	80.19	21.95	69.82	10.72	82.11	3.65	1.18	1492.9	153.89	78.3	1250.35	79.9	12.19	27.95	8.42	17.31	10	8.01	2.41	28.36	6.82	18.52	3.48	51.53	37.86	67.93	13.19	8.46	4.31	68.77	236.15	155.22	164.88	159.54	178.94	288.08	47.98	14.28	7.81	4.91	2.91	8.87	3.17
256.1	Acute	Male	52	26	59.1	144.18	68.88	60.62	129.57	26.16	58.45	1.14	0.45	1062.69	81.83	32.07	917.64	27.66	0.37	16.59	4.5	7.3	1.79	4.33	0.29	25.48	15.22	8.02	0.65	43.78	76.27	133.13	27.4	4.5	1.76	50.47	204.06	164.71	109.71	9.49	77.64	298.21	9.27	3.86	3.59	4.65	3.09	1.89	1.04
256.2	Acute	Male	52	26	84.43	147.53	62.06	63.71	136.15	28.66	55.32	0.97	0.41	1005.93	131.02	38.89	838.99	54.86	4	15.69	3.56	14.06	2.99	6.9	0.73	24.25	15.03	15.25	2.79	40.9	80.05	137.47	29.64	7.21	2.14	46.14	186.87	159.74	106.17		50.82	332.22	19.52	10.79	11.57	8.97	2.82	2.89	2.32
256.3	Acute	Male	52	26	78.64	125.33	44.32	58.1	120.43	25.18	49.67	0.76	0.41	903.17	131.69	40.21	772.21	41.55	2.43	18.97	2.57	13.18	1.84	6.01	0.35	20.74	13.93	12.11	0.6	35.31	79.19	121.7	26.86	7.24	2.21	42.47	200.5	152.59	103.01		7.97	262.68	11.79	8.06	9.15	8.41	3.58	2.23	1.96
260.1	Acute	Male	62	39	124.94	195.24	104.38	75.6	176.95	32.98	76.05	1.38	0.43	1382.83	89.74	35.41	1196.82	79.04	14.1	16.31	8.76	10.98	2.67	7.21	0.61	33.35	20.3	15.75	4.88	58.64	91.26	182.82	33.42	4.94	1.95	65.82	181.33	208.84	144.81	62.61	164.34	431.88	42.49	13.21	9.49	5.39	2.5	5.5	2.55
260.2	Acute	Male	62	39	148.22	187.27	99.17	59.25	148.26	28.76	73.56	1.67	0.5	1337.6	114.4	60.8	1120.95	100.5	16.34	15.52	7.25	16.69	5.28	8.82	1.53	32.2	17.63	20.83	5.83	57.33	75.76	149.25	29.08	6.29	3.34	61.65	200.38	187.2	151.34	69.23	131.87	382.3	60.27	15.31	10.97	5.84	2.57	8.4	2.93
260.3	Acute	Male	62	39	172.19	219.09	129.77	62.96	170.58	34.12	101.74	2.06	0.6	1849.86	125.75	91.72	1574.58	108.87	16.56	20.25	8.75	15.07	11.09	9.15	3.36	38.27	18.6	19.55	6.82	69.31	86.06	170.48	34.35	6.92	5.04	86.6	176.11	222.13	190.68	163.54	251.15	602.22	74.16	11.1	7.15	5.17	2.91	11.9	2.57
264.2	Acute	Female	67	33	204.06	159.48	73.19	46.51	141.26	31.35	70.02	1.57	0.5	1273.12	181.56	74.66	941.77	137.87	25.78	19.46	14.9	26.83	10.3	12.66	2.82	22.6	14.54	29.27	7.24	45.02	79.02	141.89	31.76	9.99	4.11	51.8	118.72	98.34	124.63	150.63	155.41	331.43	81.46	23.26	16.67	9.63	3.71	14.11	4.55
264.3	Acute	Female	67	33	106.49	122.5	50.24	51.99	128.46	27.45	51.53	0.97	0.4	936.99	106.85	28.36	753.85	66.64	8.79	14.21	6.6	11.01		6.59		18.8	14.26	15.32	1.31	35.79	76.44	131.18	28.37	5.88	1.56	41.46	142.76	93.99	67.28	27.29	74.39	308.81	38.13	10.35	6.83	5.24	3.4	5.58	1.71
273.1	Acute	Female	60	24	131.24	146.21	68.6	53.28	133.73	26.98	56.93	1.29	0.43	1035.07	156.37	22.84	759.9	92.2	13.15	12.26	10.25	17.87	0.34	10.23	0.29	22.99	15.19	23.12	3.95	41.6	66.33	135.73	27.32	8.6	1.26	41.79	162.71	127.37	102.01	47.16	65.09	255.79	48	17.37	14.67	8.96	3.07	6.72	3.12
273.2	Acute	Male	60	24	170.79	152.13	70.34	42.06	115.4	23.67	68.65	1.67	0.59	1248.2	193.83	38.8	913.89	116.16	19.45	16.62	10.18	26.2	3.18	12.95	1.01	23.25	13.06	29.48	5.71	44.27	60.77	115.31	24.29	10.66	2.13	50.26	167.84	93.6	95.63	97.9	107.5	331.64	55.8	23.64	19.67	10.37	3.16	10.75	5.24
275.1	Acute	Female	70	36	79.28	101.78	44.75	34.58	90.38	17.93	49.24	1.29	0.54	895.3	118.6	38.91	660.71	37.48	2.36	17.1	8.37	11.56	3.17	6.09	0.63	18.89	10.3	11.57		33.04	51.01	90.9	19.39	6.52	2.14	36.34	202.45	137.78	120.4	58.48	5.65	89.13	18.84	5.14	4.96	5.58	3.63	4.36	1.13
278.1	Acute	Female	65	25	156.42	114.23	33.74	39.2	111.01	23.44	49.39	0.86	0.44	898.02	184.48	66.03	569.72	100.43	12.83	14.11	11.68	23.14	7.63	11.89	2.24	12.22	9.44	26.04	2.82	25.51	53.31	107.46	25.16	10.15	3.63	31.33	155.61	39.29	23.05	10.02	53.95	262.95	70.57	8.92	8.89	8.17	3.55	13.25	2.38
278.2	Acute	Female	65	25	173.85	125.18	49.73	38.37	114.96	26.37	64.01	1.3	0.56	1163.81	224.46	18.74	830.97	130.13	20.17	17.49	12.32	26.46	0.27	13.21	0.44	17.19	9.93	31.77	5.96	34.47	61.44	113.84	27.38	12.34	1.03	45.7	136.21	56.3	56.4	37.34	111.25	393.63	64.21	29.56	22.58	10.37	2.54	10.9	6.12
278.3	Acute	Female	65	25	306.95	141.85	36.42	37.54	121.94	23.16	62.77	0.97	0.51	1141.36	272.99	54.32	638.3	208.05	44.54	18.93	19.36	44.59	7.74	20.12	2.71	10.51	10.98	43.57	11.19	27.37	65.52	123.87	23.83	15.01	2.99	35.1	165.56	82.17	7.5		23.55	390.91	128.28	37.1	26.44	11.68	3.21	23.24	8.01
288.1	Acute	Female	61	25	123.7	188.68	107.72	58.19	147.84	30.29	85.14	1.85	0.58	1548	130.84	57.87	1319.55	80.04	10.29	19.27	9.45	15.16	5.8	8.27	1.73	33.99	16.5	18.27	5.08	61.18	77.34	148.55	31.07	7.2	3.18	72.57	174.59	159.44	171.77	178.09	219.95	410.11	43.83	12.32	9.99	5.84	2.57	7.4	3.11
288.2	Acute	Female	61	25	90.07	170.8	100.56	54.13	127.74	27.48	76.42	1.86	0.6	1389.52	122.94	48.49	1250.84	57.99	5.79	20.05	5.79	12.48	4.26	6.31	1.14	32.43	13.32	15.55	3.61	59.41	69.45	128.02	28.35	6.76	2.67	68.79	165.53	176.56	188.22	147.28	189.48	342.12	19.82	11.48	12.23	8.4	2.31	2.6	2.47
288.3	Acute	Female	61	25	101.26	173.9	106.95	50.48	125.17	25.99	84.85	2.12	0.68	1542.8	122.2	41.93	1359.13	61.41	7.39	19.26	6.85	11.68	2.77	6.83	0.82	32.46	13.14	15.41	3.09	62.28	67.86	126.83	27.2	6.72	2.31	74.75	187.91	189.68	188.6	190.65	208.74	334.64	31.45	9.74	7.97	5.77	2.9	5.07	2
289.1	Acute	Female	30	20	148.94	135.37	74.63	37.05	112.31	22.99	68.86	2.01	0.61	1252.01	136.16	53.13	961.71	93.91	15.78	17.3	10.82	17.47	5.55	8.93	1.65	23.79	11.86	20.64	4.33	44.36	57.24	114.89	23.27	7.49	2.92	52.89	130.05	157.55	105.63	106.38	158.33	328.19	51.34	15.38	12	6.97	2.71	9.03	3.36
290.1	Acute	Male	60	29	160.07	151.64	80.95	37.13	110.02	20.03	74.74	2.18	0.68	1359.06	154.34	57.68	1089.97	96.17	18.53	19.12	10.13	21.14	7.48	9.99	1.99	24.58	10.54	22.03	4.76	48.82	52.77	107.58	21.56	8.49	3.17	59.95	149.18	113.75	109.96	140.76	197.81	347.87	58.83	14.4	9.77	6.23	3.36	11.13	3.53
290.2	Acute	Male	60	29	119.36	183.62	105.83	43.46	112.32	21.94	91.9	2.43	0.82	1671.03	143.94	64.7	1406.63	75.28	10.21	17.03	6.61	18.99	6.84	9.64	1.67	29.52	11.2	20.88	4.42	59.34	54.05	110.25	23.73	7.92	3.56	77.36	162.52	103.1	89.04	140.74	307.19	563.29	45.43	10.24	6.62	6.24	3.56	8.41	2.8
294.1	Acute	Male	72	28	96.3	129.02	64.98	45.42	109.08	21.68	65.76	1.43	0.6	1195.72	141.14	67.02	898.62	60.36	3.5	18.08	7.89	12.86	7.18	7.82	1.68	22.84	11.12	15.18	1.23	39.1	51.76	111.44	23.36	7.76	3.69	49.42	166.94	146.44	95.11	37.87	123.4	321.97	33.39	5.4	7.09	9.04	3.44	4.76	0.91
294.2	Acute	Male	72	28	133.98	130.99	56.83	47.15	107.87	21.24	69.98	1.21	0.65	1272.42	200.62	76.33	984.6	89.93	10.22	22.4	7.13	19.96	6.41	10.36	1.6	20.48	10.51	22.32	3.09	38.24	61.64	110.58	23.42	11.03	4.2	54.15	192.82	150.57	72.07		122.07	390.88	42.37	15.37	13.55	12.27	4.18	5.76	2.83
295.1	Acute	Female	66	26	132.48	123.44	56.74	33.81	102.92	20.86	67.65	1.68	0.66	1230.01	199.34	97.42	827.04	83.53	9.36	22.51	12.35	22.84	12.13	10.94	3.25	20.92	9.18	22.54	3.65	36.56	46.7	103.25	22.44	10.96	5.36	45.49	176.59	98.62	77.23	107.46	164.24	217.65	43.25	10.96	10.9	11.11	4.1	8.28	2.75
295.2	Acute	Female	66	26	145.72	125.43	60.33	38.93	106.49	25.06	70.37	1.55	0.66	1279.51	207.6	72.13	934.91	106.41	13.41	21.29	9.71	20.41	8.02	11.33	2.14	23.06	9.95	25.54	4.35	38.62	54.74	108.81	26.76	11.42	3.97	51.42	160.97	102.82	92.61	100.74	171.46	296.6	56.59	18.09	14.21	11.75	4.12	7.58	3.07
299.1	Acute	Male	53	25	118.56	154.52	91.21	41.96	117.58	22.11	79.01	2.17	0.67	1436.7	140.05	26.76	1147.02	82.92	8.97	14.54	8.36	14.36	3.18	9.42	0.74	28.68	12.68	20.34	2.09	51.11	52.57	117.68	23.54	7.7	1.47	63.08	157.1	135.11	141.23	155.08	184.88	352.76	47.59	12.56	9.06	6.64	3.44	7.44	2.35
299.2	Acute	Male	53	25	118.49	162.72	89.13	45.18	117.59	25.06	80.92	1.97	0.69	1471.27	153.28	43.39	1181.07	83.77	9.43	15.41	6.99	17.27	4.02	9.73	1.07	29.7	12.86	21.36	3.63	51.77	59.75	120.64	26.32	8.43	2.39	64.96	189.81	138.28	125.07	124.48	190.5	389.29	44.16	15.5	10.91	6.75	3.18	6.9	3.33
299.3	Acute	Male	53	25	120.49	165.82	93.47	44.57	115.05	22.3	84.67	2.1	0.74	1539.62	174.44	34.68	1226.97	88.23	9.03	14.17	6.73	19.09	3.07	10.58	0.85	29.52	12.45	23.09	3.66	52.6	55.58	116.53	23.77	9.59	1.91	67.48	167.66	151.82	126.09	115.35	213.03	425.17	44.62	15.69	12.46	8.53	3.59	6.99	3.36
311.1	Acute	Male	61	27	248.7	168.17	52.71	48.15	123.38	29.45	73.26	1.09	0.59	1332.01	239.71	169.44	902.95	170.99	18.91	16.7	10.46	31.2	20.58	18.7	5.5	19.92	11.46	41.64	6.13	31.03	51.24	118.09	32.55	13.18	9.32	49.66	245.98	0.93		17.97	119.51	502.63	138.34	1.43	5.01	8.42	3.81	26.67	2.73
311.2	Acute	Male	61	27	118.56	136.95	75.2	38.32	107.45	24.53	69.21	1.96	0.64	1258.37	154.73	42.63	1007.99	86.22	10.74	14.86	7	16.68	4.6	9.16	0.96	24.66	10.37	21.36	3.21	43.68	48.94	106.28	25.83	8.51	2.34	55.44	115.4	111.99	98.49	94.6	201.33	379.39	45.94	15.34	11.72	8.75	3.32	6.29	2.72
311.3	Acute	Male	61	27	133.9	135.08	64.87	35.81	105.35	22.11	64.37	1.81	0.61	1170.35	156.15	47.78	899.58	89.09	13.6	16.66	7.79	19.08	3.91	9.17	1	22.66	11.72	20.4	3.78	40.12	50.71	101.11	22.98	8.59	2.63	49.47	138.77	102.18	91.27	54.35	132.83	370.68	45.03	17.37	13.35	8.86	3.3	6.92	3.33
315.1	Acute	Male	82	24	98.22	125.15	68.13	35.95	93.34	19.52	72.96	1.9	0.78	1326.6	142.15	84.07	1082.44	54.98	3.25	25.14	8	12.1	7.9	6.81	1.95	25.25	9.03	14.62	1.06	44.36	48.95	94.01	21.76	7.82	4.62	59.53	225.65	164.88	124.36	81.05	142.29	284.66	30.5	5.78	5.48	6.49	3.07	5.38	1.65
315.2	Acute	Male	82	24	79.61	139.68	79.05	40.18	99.19	21.32	82.08	1.97	0.83	1492.48	131.82	89.36	1241.16	40.66	1.48	28.14	7.45	11.1	8.52	5.66	2.11	28.28	9.59	10.89	1.52	50.89	57.7	101.6	23.42	7.25	4.91	68.26	244.5	177.34	137.02	93.69	178.72	352.99	13.83	5.75	5.74	6.92	3.18	2.68	1.78
319.1	Acute	Male	43	30	201.02	156.76	58.4	41.01	99.32	22.65	72.62	1.42	0.73	1320.41	232.82	89.93	911.49	135.71	18.56	16.49	6.85	31.42	12.99	15.63	3.51	20.86	10.89	30.33	5.36	35.69	47.52	92.91	24.98	12.8	4.95	50.13	200.47	90.74	70.89		55.85	472.21	89.64	12.05	13.36	11.63	4.26	17.18	3.62
319.2	Acute	Male	43	30	231.39	176.46	87.79	40.18	97.11	19.96	94.64	2.18	0.97	1720.89	277.67	66.42	1283.41	174.51	29.74	19.6	8.67	37.15	10.42	18.79	2.74	25.1	8.16	42.29	9.63	49.76	46.53	100.42	22.55	15.27	3.65	70.58	186.4	135.19	42.21		240.62	650.95	99.27	30.88	22.46	14.49	4.18	16.46	6.62
327.1	Acute	Female	89	28	84.76	132.94	69.17	41.5	107	22.6	63.41	1.67	0.59	1153.04	129.89	52.89	936.07	49.44	3.2	16.25	6.05	13.68	4.81	7.08	1.2	24.57	11.11	15.04	1.41	42.94	54.87	107.09	23.88	7.14	2.91	51.48	166.08	130.44	106.05	92.47	146.03	266.34	22.12	6.75	6.68	6.92	3.42	4.31	1.91
329.1	Acute	Male	55	33	160.55	204.43	103.94	44.41	122.41	25.58	105.72	2.34	0.86	1922.2	229.85	93.03	1497.08	111.35	15.75	22.95	11.15	32.58	12.21	15.05	3.48	30.91	10.99	30.83	7.91	59.18	59.43	121.74	27.51	12.64	5.12	82.34	253.75	105.11	67.4	102.8	308.49	617.26	51.57	20.67	16.36	10.95	3.7	11.35	6.37
329.2	Acute	Male	55	33	150.07	165.71	88.71	39.51	102.42	20.58	92.47	2.25	0.9	1681.32	212.02	82.84	1321.39	99.26	13.69	24.02	10.23	25.07	10.62	12.15	2.93	27.79	9.53	25.16	5.27	51.81	47.97	101.79	22.93	11.66	4.56	72.67	218.23	155.4	88.19	61.16	252.42	484.58	54.6	15.17	12.66	10.35	3.83	9.09	4.01
329.3	Acute	Male	55	33	124.99	123.77	52.5	33	81.74	18.85	72.02	1.59	0.88	1309.48	225.05	82.13	965.2	75.34	8.21	25.15	10.08	22.3	8.03	11	2.3	21	8.54	21.38	1.85	39.03	52.39	80.89	21.44	12.38	4.52	53.08	239.77	107.37	112.89	87.3	87.47	222.82	30.13	11.52	12.59	13.06	5.31	5.69	2.91
335.1	Acute	Male	78	25	83.05	116.21	55.09	37.79	90.74	17.5	56.4	1.46	0.62	1025.53	142.96	35.28	792.45	42.64	2.86	15.19	6.38	14.45	2.52	7.41	0.56	19.98	10.62	14.41		36.87	50.71	91.99	18.99	7.86	1.94	43.58	170.75	144.34	94.9	35.3	73.09	216.08	16.57	6.56	7.12	8.42	4.3	3.66	1.54
335.2	Acute	Male	78	25	86.63	130.91	56.38	43.51	98.72	21.59	57.63	1.3	0.58	1047.96	138.49	58.89	838.99	44.44	3.93	18	6.44	14.97	5.12	6.5	1.34	19.96	10.63	13.62	1.72	38.65	61.58	97.08	23.18	7.62	3.24	46.14	223.33	133.86	97.6	26.89	56.2	224.75	18.71	6.99	6.28	7.26	3.96	4.47	1.92
335.3	Acute	Male	78	25	182.5	184.8	94.25	40.78	114.38	21.11	99.88	2.31	0.87	1816.07	267.3	73.78	1402.74	126.94	18.33	24.74	13.39	33.23	8.68	15.96	2.68	29.82	12.18	35.12	7.38	57.47	61.5	114.14	22.79	14.7	4.06	77.15	222.15	106.77	109.16	144.22	255.24	498.31	56.35	26.44	22.59	13.95	4.05	10.99	6.54
336.1	Acute	Female	49	22	152.94	175.61	55.88	70.01	186.88	32.86	71.57	0.8	0.38	1301.42	269.72	113.33	774.53	91.73	13.24	21.57	22.73	34.27	13.3	15.39	3.92	17.45	17.49	30.56	6.32	38.15	104.72	191.15	33.24	14.83	6.23	42.6	194.96	107.81	27.23	12.47	152.66	312.15	25.4	14.54	20.53	21.43	6.15	5.93	3.87
336.2	Acute	Female	49	22	129.26	165.7	53.35	66.35	175.38	31.36	72.74	0.8	0.41	1322.65	219.22	109.13	845.63	68.2	9.79	25.17	22.32	26.15	10.81	11.62	3.23	17.12	16.04	21.83	4.39	38.81	101.13	177.83	32.6	12.06	6	46.51	273.02	111.64	36.29	6.6	114.94	284.87	20.98	8.68	12.66	14.79	5.47	5.5	3.02
349.1	Acute	Male	62	28	96.33	140.72	78.42	33.97	105.19	21.03	70.18	2.31	0.67	1276.01	138.33	64.62	996.51	59.15	4.85	16.63	10.1	17.21	7.84	8.4	1.99	25.33	9.54	18.87	2.43	46.53	48.32	104.24	22.14	7.61	3.55	54.81	161.4	106.84	122.44	178.83	199.51	234.94	28.53	7.94	7.76	6.95	3.06	6.71	2.46
350.1	Acute	Female	30	23	57.37	102.62	36.54	50.42	119.75	20.71	38.92	0.72	0.33	707.66	87.8	27.44	519.51	23.85		13.84	10.61	9.07	1.62	4.68	0.22	15.66	12.92	8.66		26.5	68.47	123.28	21.64	4.83	1.51	28.57	167.34	137.64	58.32		12.76	170.09	4.65	2.78	3.78	5.23	2.99	2.41	1.2
350.2	Acute	Female	30	23	75.36	122.8	49.7	51.59	133.44	29	49.39	0.96	0.37	898.06	119.95	53.54	670.93	43.89	2.93	15.14	10.98	12.86	5.06	6.66	1.4	19.15	12.38	14.71	1.68	33.93	75.03	136.82	29.46	6.6	2.94	36.9	167.89	111.27	75.92	54.51	87.13	185.18	12.03	7.21	8.16	8.57	3.27	2.56	1.77
363.1	Acute	Male	82	26	68.15	163.86	94.46	50.93	125.89	23.17	70.94	1.85	0.56	1289.79	98.8	41.01	1072.65	33.9	1.37	14.75	9.05	10.95	4.81	6.13	1.06	30.67	14.91	12.24	1.65	54.18	66.67	128.83	23.71	5.43	2.26	58.99	190.88	190.74	178.3	157.96	147.9	200.7	12.59	5.29	5.49	6.14	3.43	3.05	1.19
365.1	Acute	Female	56	35	177.69	134.9	53.05	36.04	105.05	20.79	69.36	1.47	0.66	1261.16	211.48	100.3	899.49	108.13	14.48	22.39	12.26	24.99	11.47	13.18	3.15	20.89	9.89	27.63	3.46	36.71	51.14	104.81	23.08	11.63	5.52	49.47	243.76	101.71	90.9	87.72	83.78	238.67	71.13	10.08	9.65	8.48	3.74	14.36	3.27
365.2	Acute	Female	56	35	109.57	114.21	54.7	31.65	91.46	19.39	66.6	1.73	0.73	1211.05	177.7	83.59	906.2	63.85	6.53	24.1	12.01	17.69	7.9	8.98	2.09	19.99	7.61	20.03	2.14	38.66	49.92	94.04	21.05	9.77	4.6	49.84	207.61	109.65	86.47	112.02	146.19	211.06	27.25	11.23	10.02	9.6	3.66	5.44	2.69
378.1	Acute	Female	59	42	142.74	134.96	66.85	35.85	92.33	20.99	72.94	1.86	0.79	1326.17	171.84	102.06	1052.88	85.8	12.07	26.88	9.04	18.19	11.22	8.93	2.89	25	9.98	19.87	3.84	44.91	52.76	91.95	22.92	9.45	5.61	57.91	218.31	115.11	130.8	133.24	145.2	257.58	50.06	12.8	9.75	8.47	3.64	8.29	2.53
378.2	Acute	Female	59	42	122.92	129.94	72.2	37.24	92.71	19.65	77.12	1.94	0.83	1402.17	158.89	91.17	1127.87	73.06	9.73	26.08	7.56	14.16	9.03	7.65	2.29	25.03	9.27	17.21	2.97	46.05	51.17	95.91	21.67	8.74	5.01	62.03	193.32	154.05	104.97	94.47	195.31	343.35	40.51	11.29	7.91	8.66	3.9	5.34	1.79
378.3	Acute	Female	59	42	269.3	132.3	69.03	42.06	97.12	17.11	83.83	1.64	0.86	1524.23	200.51	82.08	1108.83	154.4	36.64	27.95	16.67	24.62	10.14	11.45	3.38	15.76	7.71	24.42	8.54	40.38	65.2	108.06	19.68	11.03	4.51	60.98	190.61	370.45	113.86		107.3	256.03	125.66	16.11	7.87	6.07	3.94	19.96	2.06
380.1	Acute	Female	87	20	270.91	202.53	110.52	37.55	106.76	18.99	130.18	2.94	1.22	2367.08	372.36	163.66	1808.26	186.12	30.91	45.54	18.09	39.44	19.48	19.44	5.41	37.49	9.74	41.86	11.7	68	56.15	106.18	22.72	20.48	9	99.45	351.59	201.52	205.7	214.1	286.43	442.69	102.66	31.98	24.46	17.16	5	16.27	6.84
387.1	Acute	Female	66	24	78.13	157.38	86.07	43.13	103.68	26.1	79.04	2	0.76	1437.24	123.72	74.9	1187.98	42.73	2.19	21.07	6.64	13.41	7.9	6.34	2.04	28.74	11.37	13.42	2.3	52.43	59.91	104.74	27.37	6.8	4.12	65.34	227.85	158.93	131.02	91.23	177.75	362.76	17.81	7.3	6.86	6.89	3.3	3.75	2.01
388.1	Acute	Male	74	26	86.78	152.93	77.85	54.58	137.83	28.51	65.19	1.43	0.47	1185.3	108.07	41.82	940.98	55.7	4.74	14.81	9.63	12.3	5.01	7.4	1.14	28.45	15.77	14.89	2.31	46.85	71.93	141.54	28.99	5.94	2.3	51.75	159.47	106.92	139.75	159.25	146.34	236.25	26.71	8.91	8.16	6.49	2.98	4.33	1.73
391.1	Acute	Male	67	35	89.43	94.74	39.66	38.2	106.71	19.79	39.23	1.04	0.37	713.27	107.97	20	495.7	52.79	4.69	9.32	10.86	12.1	1.12	6.88		15.76	12.09	15.37	0.03	26.34	53.12	109.33	20.5	5.94	1.1	27.26	98.91	103.71	70.59	42.47	62.64	137.64	35.82	7.32	5.2	4.35	3.03	6.22	1.24
391.2	Acute	Male	67	35	107.02	74.4	23.46	28.78	85.63	14.39	35.59	0.82	0.42	647.21	128.34	20.17	433.81	57.9	7.72	13.57	10.5	14.35		7.23		11.13	9.37	16.21		21.06	48.09	87.09	15.67	7.06	1.11	23.86	139.37	118.31	54.1			105.36	35.08	10.22	6.52	4.48	3.32	7.53	2.18
397.1	Acute	Male	47	28	213.98	156.08	58.21	38.68	104.19	26.77	78.33	1.5	0.75	1424.3	265.87	130.51	994.54	148.1	18.5	21.57	9.62	36.54	17.64	17.03	4.98	22.19	11	35.55	7.15	35.99	52.12	103.18	28.61	14.62	7.18	54.7	182.17	87.17	42.97	12.96	164.21	513.99	90.16	17.84	17.97	13.27	3.83	17.44	5.62
406.1	Acute	Male	66	34	151.16	172.31	96.49	39.88	117.09	21.28	87.8	2.42	0.75	1596.43	216.37	54.46	1224.78	104.68	13.65	18.45	10.47	26.27	7.64	13.6	2.09	31.1	11.93	28.11	5.5	54.84	54.4	119.38	22.62	11.9	3	67.36	192.6	163.82	167.26	203.93	202.15	281.12	50.8	19.33	15.84	11.08	3.95	10.17	4.36
406.2	Acute	Male	66	34	214.78	164.02	82.86	35.85	116.38	18.64	76.05	2.31	0.65	1382.81	211.39	48.58	1001.43	152.32	25.76	18.11	11.09	28.66	3.46	14.41	1.4	28.91	15.97	32.21	7.44	50	54.33	113.83	18.98	11.63	2.67	55.08	204.31	164.18	149.47	81.07	74.2	321.47	84.3	28.49	20.96	10.21	3.37	13.68	5.54
406.3	Acute	Male	66	34	126.32	138.54	73.21	36.75	104.75	19.35	69.83	1.99	0.67	1269.67	160.53	28.34	965.45	85.42	10.5	15.27	8.47	18.2	2.77	9.9	0.68	26.03	12.88	20.21	2.73	43.36	51.51	104.27	20.53	8.83	1.56	53.1	171.34	151.12	137.06	99.87	104.67	287.23	42.33	15.36	12.13	8.17	3.69	7.72	3.16
410.1	Acute	Male	62	24	83.94	96.54	50.73	38.02	102.41	20.13	56.62	1.33	0.55	1029.53	153.06	69.23	726.92	49.22	2.17	18.7	9.88	12.62	5.95	7.4	1.38	17.97	9.17	15.2	0.49	32.44	51.58	109.49	21.44	8.42	3.81	39.98	115	143.91	69.47	88.9	154.84	181.22	18.32	6.69	7.38	10.39	4.21	2.55	1.03
410.2	Acute	Male	62	24	82.47	85.72	40.34	33.1	89.25	16.99	51.09	1.22	0.57	928.93	151.1	66.24	651.48	45.05	1.77	19.02	9.25	12.99	5.29	7.06	1.19	16.07	8.08	15.16		29.11	48.06	94.86	18.54	8.31	3.64	35.83	139.87	143.45	67.39	56.95	109	137.48	18.08	6.63	6.69	9.22	4.12	3.11	1.13
410.3	Acute	Male	62	24	77.72	78.05	38.77	30.61	82.45	15.79	50.66	1.27	0.61	921.07	146.06	58.81	663.4	41	0.85	20.19	8.52	10.98	4.02	6.42	0.81	16.32	7.79	13.78		29.19	44.94	88.61	17.49	8.03	3.23	36.49	147.16	150.05	77.46	52.9	93.46	125.23	15.08	6.5	6.67	8.84	4.02	2.32	0.96
414.1	Acute	Male	55	24	83.65	136.64	75.41	42.96	111.29	22.09	68.83	1.76	0.62	1251.56	120.19	5.53	977.24	59.61	3.71	11.31	8.05	13.23		8.17		24.72	13.63	17.02	0.66	42.74	50.74	113.97	23.36	6.61	0.3	53.75	102.82	102.81	78.48	94.12	205.86	390.18	30.52	11.09	8.85	5.97	3.23	5	2.39
417.1	Acute	Female	70	39	68.64	133.36	66.91	55.38	125.06	22.61	63.04	1.21	0.5	1146.16	83.47	36.49	1028.96	31.16	0.89	21.68	5.05	6.35	0.86	4.06		25.8	14.31	8.44	0.08	44.83	73.23	128.89	24.26	4.59	2.01	56.59	196.65	186.05	117.98		100.96	356.74	13.43	5.15	4.61	3.61	2.27	2.47	1.4
420.2	Acute	Female	44	48	224.39	227.4	112.21	54.44	149.5	31.09	95.75	2.06	0.64	1740.93	228.02	110.75	1333.41	143.37	28.03	22.25	12.88	36.68	16.55	15.94	4.63	35.34	16.68	32.17	10.64	64.72	83.04	149.71	31.67	12.54	6.09	73.33	249.76	191.96	225.31	234.05	151.97	274.09	77.85	24.38	19.34	11.6	4.21	16.09	6.03
424.1	Acute	Male	62	29	176.42	143.84	67.9	25.54	87.29	17	94.89	2.66	1.09	1725.42	302.53	140.83	1292.56	110.51	14.72	40.51	13.68	34.49	16.07	14.59	4.47	27.22	7.28	31.02	5.92	49.24	45.97	85.63	19.63	16.64	7.75	71.09	262.27	136.13	126.31	128.11	225.94	324.09	35.23	23.68	24.28	17.75	4.23	7.98	6.59
424.2	Acute	Male	62	29	215.28	119.36	34.48	23.01	57.7	23.79	97.26	1.5	1.69	1768.46	407.91	307.59	1182.17	117.49	17.97	69.44	20	36.66	33.75	14.39	9.89	21.59		27.29	7.98	43.54	45.62	55.57	29	22.43	16.92	65.02	571.54	136.37	185.95	192.26	19.44		39.82	18.33	21.45	22.44	5.72	7.1	5.37
432.1	Acute	Male	75	26	137.49	115.86	59.51	32.56	83.77	20.4	73.42	1.83	0.88	1334.88	159.53	77.74	1078.52	75.72	12.62	27.05	9.95	15.24	5.78	7.35	1.76	20.14	7.07	16.06	2.53	41.64	57.04	87.52	22.76	8.77	4.28	59.32	220.38	199.39	120.09	65.33	126.61	255.85	50.6	10.06	5.63	5.42	3.67	8.26	2.1
432.2	Acute	Male	75	26	117.03	120.16	66.59	29.8	82.32	18.35	77.06	2.23	0.94	1401.15	158.96	74.1	1171.22	61.42	8.95	27	8.41	14.62	5.93	7.31	1.54	22.35	7.02	15.81	1.51	45.52	52.38	84.11	20.76	8.74	4.08	64.41	196.72	160.71	116.91	108.53	179.2	315.84	32.11	9.18	6.67	7.28	3.94	5.89	2.16
432.3	Acute	Male	75	26	160.21	151.51	83.59	27.71	90.17	19.89	87.17	3.02	0.97	1584.98	206.02	94	1284.6	100.55	16.34	26.46	9.97	25.15	11.37	11.7	3.14	27.3	7.59	26.15	5.44	53.83	52.96	90.33	21.63	11.33	5.17	70.65	192.46	120.19	146.42	199.23	227.96	351.53	51.51	17.9	13.67	10.18	3.84	9.92	4.12
434.1	Acute	Female	59	25	185.77	170.11	77.35	47.01	122.52	26.43	90.74	1.65	0.74	1649.82	236.58	91.27	1256.87	116.85	20.67	30.11	16.91	29.83	10.21	13.15	3.1	24.22	11.67	28.23	7.27	50.3	75.19	124.91	27.99	13.01	5.02	69.12	246.86	152.91	112.87	93.25	180.99	399.79	52.6	23.56	20.41	12.24	3.59	10.76	6.09
435.1	Acute	Male	74	25	96.48	97.12	24.69	44.76	102.25	20.74	46.73	0.55	0.46	849.73	165.83	61.79	587.02	51.53	4	19.93	5.77	15.65	4.26	7.55	1.07	15.06	11.14	13.68	0.14	24.22	62.73	102.98	22.96	9.12	3.4	32.28	206.93	133	53.2			196.22	23.4	6.48	7.02	9.17	4.67	3.99	1.56
435.2	Acute	Male	74	25	114.11	105.86	41.52	37.01	97.5	16.21	58.75	1.12	0.6	1068.31	194.19	49.44	766.83	68.36	7	18.6	9.68	20.01	2.78	9.99	0.64	16.4	10.21	21.37	0.8	31.52	57.63	100.55	18.24	10.68	2.72	42.17	164.84	134.63	55.98	12.21	101.27	240.62	27.29	12.06	11.31	11.09	5	5.35	2.76
436.1	Acute	Female	48	20	129.47	152.62	72.57	43.14	112.27	24.12	83.31	1.68	0.74	1514.82	258.45	142.99	1061.88	73.13	7.79	27.82	12.85	27.32	16.19	12.72	4.54	23.42	9.62	25.62	4.58	46.35	60.96	117.57	25.66	14.21	7.86	58.4	229.87	146.3	76.7	118.8	219.81	261.73	18.48	11.05	15.31	19.02	6.04	4.27	3
438.1	Acute	Male	33	28	77.11	105.88	48.02	40.46	93.52	19.78	53.53	1.19	0.57	973.4	121.7	57.79	786.8	37.77	2.14	19.37	5.89	11.48	3.61	5.15	0.85	18.09	8.94	10.96	0.56	33.71	55.94	96.78	21.51	6.69	3.18	43.27	193.36	182.31	79.63		77.09	222.01	18.56	6.08	4.35	5.09	3.22	3.51	1.64
438.2	Acute	Male	33	28	92.34	108.39	53.82	36.51	83.45	18.93	65.33	1.47	0.78	1187.8	162.43	91.47	939.38	48.35	3.22	25.77	6.7	14.18	7.61	6.42	1.95	19.99	7.73	13.53	1.35	37.52	54.17	88.8	21.06	8.93	5.03	51.66	203.39	202.07	99.2	23.68	121.89	237.48	20.86	8.02	6.87	8.7	4.09	3.36	1.78
440.1	Acute	Female	45	33	524.38	164.53	22.23	45.81	131.84	27.39	81.88	0.49	0.62	1488.86	433.29	229.98	720.32	353.47	68.03	28.95	19.71	58.44	30.59	30.12	9.57	8.67	11.01	65.1	17.6	15.6	57.77	124.22	30.46	23.83	12.65	39.62	248.56	129.82				762.97	256.16	28.83	26.76	20.69	5.07	42.86	7.4
440.2	Acute	Female	45	33	347.77	133.43	37.92	39.95	115.43	24.17	70.62	0.95	0.61	1284.07	310.47	93.33	780.57	240.57	52.57	24.05	18.03	42.21	14.97	20.9	4.35	12.22	7.34	47.1	12.92	26.52	57.5	119.66	26.37	17.08	5.13	42.93	170.67	114.84			83.65	477.67	154.6	38.79	25.62	14.04	3.8	24.01	7.4
440.3	Acute	Female	45	33	517.93	151.71	47.1	45.44	114.65	24.42	89.77	1.04	0.78	1632.31	348.75	132.82	1013.2	340.38	87.29	35.57	24.6	50.79	28.23	22.77	7.97	9.95	5.61	52.29	19.51	29.51	60.01	113.4	27.99	19.18	7.3	55.72	149.42	237.14	28.39		104.22	542.56	238.86	46.9	32.57	18.3	4.58	33.7	7.12
444.1	Acute	Female	53	22	100.78	130.54	60.28	45.9	114.2	21.01	67.9	1.31	0.59	1234.67	139.12	65.15	995.03	52.57	5.31	23.88	10.17	13.35	5.06	7.43	1.21	23.5	13.15	15.19	1.09	42.37	68.9	117.48	22.54	7.65	3.58	54.72	209.9	138.34	103.59	58.36	114.56	310.05	21.17	9.13	8.63	8.11	3.59	3.92	2.07
451.1	Acute	Male	80	24	88.41	122.95	61.26	48.15	106.63	19.36	71.61	1.27	0.67	1302.05	132.38	63.79	1136.39	40.06	3.38	30.1	5.6	9.27	2.96	5.07	0.61	26.09	11.95	9.08	0.22	44.46	68.42	112.67	22.05	7.28	3.51	62.5	241.99	232.85	143.21	6.36	100.22	299.16	14.3	7.65	6.32	5.85	3.19	2.3	1.96
454.1	Acute	Male	52	41	155.14	212.46	152	34.88	97.98	20.09	118.75	4.36	1.21	2159.16	195.4	103.61	1847.02	107.87	14.33	27.56	8.59	19.4	13.33	10.99	3.47	46.88	10.69	25.51	7.44	82.65	42.6	98.45	21.41	10.75	5.7	101.58	266.55	265.06	310.63	332.13	295.78	356.29	56.91	20.1	15.19	9.8	2.72	8.1	3.63
454.2	Acute	Male	52	41	183.78	225.48	149.24	47.47	110.21	25.81	119.99	3.14	1.09	2181.66	214.43	83.84	1911.78	137.39	21.04	26.54	5.94	22.94	10.32	12.43	2.72	45.6	12.04	29.55	9.26	81.66	57.98	112.22	27.48	11.79	4.61	105.14	252.35	280.59	288.99	236.53	286.22	510.29	72.82	27.83	20.52	11.13	2.62	9.27	4.93
460.1	Acute	Female	96	24	76.64	165.63	90.99	61.07	143	24.11	85.87	1.49	0.6	1561.28	93.12	51.13	1450.33	25.51	1.78	31.47	5.25	6.53	1.24	3.93		34.38	17.89	6.88	0.15	60.15	83.94	148.27	26.11	5.12	2.81	79.76	244.23	214.24	165.3	67.5	186.86	446.09	5.9	7.54	5.72	3.08	2.47	1.5	2.16
460.2	Acute	Female	96	24	90.69	163.58	89.94	60.39	142.72	25.58	82.76	1.49	0.58	1504.83	108.27	41.54	1372.77	44.14	5.06	26.84	6.52	8.64	0.12	5.27		31.29	16.81	11.38	1.14	58.16	84.33	148.19	27.29	5.95	2.28	75.5	207.87	205.74	148.83	66.98	189.78	455.66	17.21	10.63	8.11	4.81	2.73	2.46	2.31
466.1	Acute	Female	87	30	78.91	118.63	52.4	47.9	113.86	20.3	54.32	1.09	0.48	987.76	112	42.03	823.6	33.4	2.63	20.38	7.12	9.47	2.23	5.36	0.37	22.77	13.84	10		37.48	65.4	117.2	21.74	6.16	2.31	45.3	210.61	171.58	113.06	13.7	42.71	205.54	11.42	6.68	5.69	5.79	3.39	2.3	1.54
467.1	Acute	Female	25	26	158.64	150.66	61.34	64.13	188.09	29.8	62.44	0.96	0.33	1135.4	133.05	47.3	841.55	99.22	19.66	21.85	24.15	16.8	2.51	9.59	0.4	22.21	20.03	22.98	4.35	41.61	103.03	193.25	30.3	7.32	2.6	46.28	177.26	124.3	104.98	74.46	119.86	276.64	54.11	18.24	12.96	6.77	2.89	7.94	3.37
467.2	Acute	Female	25	26	137.53	134.6	50.05	57.92	171.07	26.41	56	0.86	0.33	1018.24	140.34	39.91	737.82	76.24	13.92	20.9	22.87	15.33	0.04	8.55	0.09	19.07	18.95	19.13	2.29	37.33	97.98	174.24	27.05	7.72	2.19	40.58	199.89	134.49	109.92	68.65	54.21	169.3	39.41	13.53	10.47	6.58	3.57	6.72	2.72
474.1	Acute	Male	51	33	293.11	129.35	40.04	42.77	98.47	20.74	71.79	0.94	0.73	1305.29	295.01	101.07	850.7	211.61	39.1	23.59	12.59	36.87	14.46	18.55	3.83	14.19	7.68	42.59	10.23	26.5	53.43	102.96	24.02	16.22	5.56	46.79	187.63	153.68	0.66		98.08	514.52	135.39	31.18	21.76	14.61	4.43	20.65	5.96
475.1	Acute	Female	70	37	122.1	192.44	119.14	48.61	116.06	22.43	98.95	2.45	0.85	1799.13	159.9	106.9	1500.46	70.46	9.84	27.91	9.73	14.8	11.4	8.64	3.14	37.96	12.66	18.31	5.16	69.1	60.84	120.7	23.72	8.79	5.88	82.52	303.02	234.14	211.77	195.4	205.5	308.49	33.42	11	9.2	9.82	3.62	4.2	1.9
475.2	Acute	Female	70	37	94.49	164.04	98.98	42.07	102.7	21.18	88.99	2.35	0.87	1618.02	144.39	89	1379.18	48.09	4.91	27.08	7.96	11.98	9	6.69	2.35	32.94	10.69	13.74	2.52	60.37	58.23	104.82	23.07	7.94	4.89	75.85	274.91	209.79	189.17	156.05	177.37	298.26	18.82	7.99	6.79	8.19	3.71	2.8	1.63
475.3	Acute	Female	70	37	102.41	166.22	96.52	44.54	107.26	24.61	93.61	2.17	0.87	1702.04	162.05	110.57	1427.98	53.89	5.28	32.9	8.4	13.44	11.24	6.98	2.98	34.27	11.34	13.54	3.08	61.24	65.49	109.42	26.58	8.91	6.08	78.53	295.44	221.44	211.93	162.71	170.35	288.19	19.06	8.96	8.99	9.72	3.78	2.74	1.91
480.1	Acute	Male	70	33	108.85	91.44	38.4	34.61	104.54	19.3	51.49	1.11	0.49	936.29	171.64	49.73	573.66	71.03	6.41	17.84	12.69	16.99	5.81	9.66	1.24	14.46	10.25	19.98	0.51	27.02	47.57	106.28	20.5	9.44	2.73	31.55	88.06	54.51	46.47	93.8	121.5	190.21	32.62	11.22	11.24	11.82	4.47	5.16	1.58
481.1	Acute	Female	49	35	101.93	164.27	98.62	37.51	106.91	20.51	84.94	2.63	0.79	1544.44	137.57	53.64	1293.12	61.64	6.26	19.44	8.45	15.92	5.92	8.48	1.43	32.32	11.45	18.35	2.9	57.95	53.86	107.1	21.97	7.57	2.95	71.12	214.62	149.76	172.46	223.06	218.48	274.29	30.24	10.14	7.35	5.37	3.22	7.08	2.8
481.2	Acute	Female	49	35	102.11	158.43	99.89	35.07	100.25	20.25	86.1	2.85	0.86	1565.55	138.94	74.5	1319.43	59.17	6.48	24.01	8.12	14.43	8.53	7.6	2.1	33.3	10.46	17.2	3.18	59.82	53.6	101.99	21.49	7.64	4.1	72.57	217.02	183.22	192.04	214.69	214.32	269.49	26.01	10.85	8.66	7.29	3.21	5.26	2.38
481.3	Acute	Female	49	35	118.41	163.65	102.76	34.37	99.71	21.06	93.9	2.99	0.94	1707.41	159.55	72.83	1453.02	74.62	8.81	26.46	8.08	16.75	7.8	8.64	1.93	34.52	10.66	19.75	3.88	62.05	56	101.09	22.76	8.77	4.01	79.91	213.82	175.26	196.54	228.64	252.53	340.83	35.3	14.69	10.65	7.11	3.27	6.86	3.33
483.1	Acute	Male	65	39	134.73	156.41	83.57	37.01	113.35	24.8	80.02	2.26	0.71	1454.92	176.66	84.42	1112.31	87.15	11.46	23.51	13.84	21.02	10.18	10.6	2.77	30.4	11.64	22.68	4.74	51.28	58.86	115.28	25.87	9.72	4.64	61.17	263.01	152.77	174.04	201.07	146.92	171.55	43.51	15.44	11.71	7.51	3.21	8.8	3.96
492.1	Acute	Female	23	39	143.43	133.88	58.25	34.83	103.71	23.08	60.78	1.67	0.59	1105.14	181.12	41.9	813.36	106.74	14.49	12.06	9.04	26.63	5.41	12.32	1.47	18.36	8.74	28.58	5.51	35.85	52.68	103.31	24.1	9.96	2.3	44.73	128.56	57.8	44.55	65.75	160.17	367.37	57.61	20.77	14.33	7.6	2.78	11.73	5.09
494.1	Acute	Female	53	24	217.01	211.62	114.22	41.22	106.38	27.54	112.34	2.77	1.06	2042.71	293.77	132.21	1616.18	153.72	23.86	28.32	8.45	37.15	18.65	17.46	5.51	36.59	9.81	37.2	10.73	66.32	59.39	107.53	29.38	16.16	7.27	88.89	259.93	165.11	174.68	186.03	268.73	510.14	79.35	26.84	22.55	16.26	4.39	13.57	6.24
494.2	Acute	Female	53	24	316.61	234.86	125.61	40.05	100.18	25.4	121.21	3.14	1.21	2203.95	334.95	139.14	1766.13	229.17	44.83	29.1	10.55	47	23.16	22.17	6.61	37.05	7.4	49.2	15.85	70.97	53.64	101.6	28.23	18.42	7.65	97.13	284.39	182.74	184.19	161.38	284.99	595.94	143.94	38.15	25.13	15.09	4.24	22.59	7.84
495.1	Acute	Male	51	43	96.78	149.07	89.19	35.9	99.57	21.42	85.66	2.48	0.86	1557.56	155.52	113.49	1251.18	57.91	4.07	27.87	10.6	15.7	12.22	7.37	3.17	28.62	7.97	17.64	3.88	53.93	47.48	100.53	23.09	8.55	6.24	68.81	234.02	147.88	122.47	159.98	262.23	318.96	27.11	9.45	7.82	7.48	2.74	4.86	2.55
495.2	Acute	Male	51	43	144.89	158.16	80.73	35.27	105.16	22.65	82.97	2.29	0.79	1508.6	213.1	112.31	1173	96.65	12.32	26.18	11.04	27.78	13.35	12.08	3.6	26.54	8.83	28.09	6.68	49.97	52.22	105.35	23.94	11.72	6.18	64.51	199.44	95.02	93.33	160.66	267.93	355.66	44.07	20.16	15.77	10.6	3.08	9.07	5.19
495.3	Acute	Male	51	43	138.14	139.21	67.59	32.65	97.93	22.71	72.77	2.07	0.74	1323.08	201.03	105.05	1018.97	89.21	12.38	25.42	10.65	24.24	12.11	10.5	3.31	23.25	7.47	24.71	5.74	44.15	50.48	96.27	23.93	11.06	5.78	56.04	212.74	106.3	98.02	118.04	184.25	283.12	40.04	18.75	14.65	10.66	3.08	7.44	4.38
499.1	Acute	Male	61	32	186.54	169.3	86.16	39.43	116.76	28.01	84.25	2.19	0.72	1531.89	215.26	97.43	1183.83	136.83	22.02	20.37	10.32	27.52	12.04	13.2	3.56	26.34	8.92	31.38	9.66	49.72	55.02	113.9	29.25	11.84	5.36	65.11	153.27	56.15	77	157.31	285.08	470.78	83.4	23.07	14.39	9.06	2.98	13.07	4.86
499.2	Acute	Male	61	32	186.22	174.44	88.29	42.73	109.94	27.18	88.34	2.07	0.8	1606.34	219.03	124.57	1227.13	125.59	21.6	21.37	9.07	28.07	13.75	13.51	3.97	24	9.01	31.43	8.95	51.74	59.28	112.98	28.5	12.05	6.85	67.49	185.85	93.75	33.44	96.8	286	533.45	74.56	19	12.73	11.86	4.35	11.82	3.91
501.2	Acute	Male	63	27	141.04	116.72	53	31.13	101.43	18.1	56.37	1.7	0.56	1024.92	158.34	52.25	786.22	93.19	13.12	17.67	9.22	19.92	6.13	9.37	1.59	17.99	8.65	22.87	3.63	35.38	51.06	95.56	19.17	8.71	2.87	43.24	131.4	67.2	86.64	102.25	111.87	259.53	50.09	15.97	11.59	7.65	2.98	9.72	3.37
502.1	Acute	Female	58	28	281.49	231.38	132.14	43.66	127.57	30.2	127.6	3.03	1	2320.19	276.96	148.92	1877.9	216.48	38.67	29.17	12.63	39.32	23.97	18.24	6.61	34.19	5.89	43.61	14.55	70.07	48.88	116.54	33.99	15.23	8.19	103.28	152.99	75.34	92.66	205.67	533.63	781.95	145.3	24.79	17.54	13.2	3.68	21.2	5.46
511.1	Acute	Male	60	25	109.09	199.29	125.71	35.91	99.13	21.95	110.34	3.5	1.11	2006.36	194.72	144.42	1689.07	70.69	5.15	30.65	6.02	21.63	17.13	8.61	4.54	38.87	9.54	20.36	6.87	71.39	48.32	92.23	23.61	10.71	7.94	92.89	222.34	152.33	178.42	230.28	388.17	512.92	28.54	11.94	11.36	11.64	3.68	4.78	3.09
521.1	Acute	Female	66	22	115.11	193.03	124.83	35.75	101.55	23.84	97.37	3.49	0.96	1770.53	150.72	86.85	1523.56	76.1	8.3	22.39	9.83	18.75	11.19	9.07	2.84	38.45	10.78	21.29	5.18	70.44	51.45	100.13	25.2	8.29	4.78	83.79	226.8	182.32	248.62	292.42	269.87	293.04	44.56	12.5	9.5	6.1	2.7	8.15	3.04
523.1	Acute	Male	61	26	155.89	224.95	145.88	46.93	130.48	29.74	113.87	3.11	0.87	2070.44	163.65	97.93	1740.93	116.49	17.28	23.31	8.74	21.28	13.14	10.99	3.64	42.74	12.29	24.9	9.17	77.21	51.99	128.36	30.49	9	5.39	95.75	183.03	153.71	194.48	256.16	383.32	603.17	63.66	19.41	14.98	8.83	1.88	8.69	4.2
523.2	Acute	Male	61	26	144.47	197.48	128.99	41.72	121.12	26.11	104.94	3.09	0.87	1908.06	142.73	68.12	1640.78	99.63	16.17	23.79	8.4	16.71	8.85	9.31	2.39	38.84	11.97	20.91	6.72	71.02	52.94	119.65	27.08	7.85	3.75	90.24	178.36	149.53	187.22	237.7	321.35	554.85	51.9	18.78	12.95	6.82	2.07	7.83	3.94
524.1	Acute	Female	64	34	202.11	201.51	96.85	46.55	123.62	23.67	102.96	2.08	0.83	1872.06	238.99	122.21	1439.28	139.3	21.24	27.01	12.42	31.68	18.11	15.75	4.87	30.19	10.6	32.88	8.45	56.69	61.82	118.99	26.45	13.14	6.72	79.16	278.65	99.6	104.18	110.15	250.06	544.65	85.01	16.16	12.66	12.08	4.57	15.64	4.25
525.1	Acute	Male	69	43	115.81	144.83	73.61	42.55	104.31	23.8	80.07	1.73	0.77	1455.83	170.87	80.23	1142.07	74.91	8.13	24.56	6.93	16.29	7.99	8.34	2.16	25.5	9.6	17.64	3.41	46.56	57.76	104.13	25.98	9.4	4.41	62.81	235.08	161.98	110.33	40.91	156	388.59	38.31	11.43	9.33	9.44	3.76	5.77	2.15
530.1	Acute	Female	54	40	72.49	87.49	22.69	37.75	90.51	16.94	42.52	0.6	0.47	773.05	114.29	64.46	592.22	26.33	1.05	24.9	11.01	10.19	4.49	4.16	1.06	14.06	8.95	8.05		25.31	62.07	89.79	19.01	6.29	3.55	32.57	270.81	133.36	88.53			74.07	8.94	4.96	3.36	4.22	3.06	3.37	1.68
532.1	Acute	Male	63	31	213.46	178.36	99.89	38.44	116.84	24.22	82.78	2.6	0.71	1505.13	171.01	51.57	1216.11	153.19	29.48	18.97	9.37	24.82	6.22	12.44	1.91	30.81	11.82	31	9.54	57.24	54.49	113.13	24.72	9.41	2.84	66.88	170.18	138.68	158.84	148.13	184.95	417.64	96	27.63	17.44	6.98	1.94	14.6	4.92
542.1	Acute	Male	76	29	95.52	164.88	97.45	48.16	132.65	22.73	81.74	2.02	0.62	1486.3	137.77	59.85	1209.32	65.79	5.04	21.44	13.94	13.52	7.68	7.64	1.84	33.86	14.7	17.21	4.05	55.61	66.27	133.15	23.25	7.58	3.29	66.51	207.47	186.19	196.2	164.86	184.27	296.26	24.23	13.33	12.19	8.46	2.3	3.56	2.74
542.2	Acute	Male	76	29	100.61	158.44	92.15	44.9	119.05	21.03	75.21	2.05	0.63	1367.47	141.34	56.23	1120.24	64.77	6.18	19.62	11.5	14.43	6.92	7.6	1.64	31.79	13.65	17.12	3.58	52.75	58.26	118.57	21.87	7.77	3.09	61.61	212.4	198.14	191.99	139.17	139.34	231.87	26.42	13.25	11.53	7.85	2.58	4.24	2.77
548.1	Acute	Male	77	33	162.89	175.49	98.86	35.15	105.42	26.45	93.06	2.81	0.88	1692.05	236.25	136.71	1307.47	122.16	14.71	24.87	10.75	28.71	18.44	13.53	4.88	33.35	9.6	31.01	8.57	55.9	47.77	103.42	27.66	12.99	7.52	71.91	172.32	78.89	151.57	272.68	328.19	345.15	62.15	20.21	16.83	13.53	3.76	9.79	4.48
548.2	Acute	Male	77	33	188.77	200.13	105.43	45.82	116.94	34.65	97.3	2.3	0.83	1769.25	265.06	157.76	1394.62	146.51	19.74	26.54	9.75	33.17	21.91	15.24	6.03	36	10.45	35.41	11.37	59.98	62.39	117	35.78	14.58	8.68	76.7	213.88	103.76	175.42	253.45	307.84	381.44	74.34	26.02	21.55	16.22	3.82	10.59	5.58
549.1	Acute	Female	73	28	94.87	162.39	89.66	50.19	129.57	24.87	73.81	1.79	0.57	1342.02	123.92	77.87	1067.95	56.61	5.46	19.71	12.4	13.2	9.37	7.25	2.32	30.45	13.41	15.89	3.61	53.3	68.73	133.31	25.56	6.82	4.28	58.73	237.75	176.23	184.48	173.88	136.88	165.36	27.86	9.02	7.46	7.11	2.99	4.53	1.55
549.2	Acute	Female	73	28	97.28	153.08	82.19	45.89	119.71	24.22	73.59	1.79	0.61	1338.05	135.13	82.88	1086.49	52.73	5.7	21.48	10.31	13.89	8.37	7.24	2.2	27.67	11.42	15.79	2.86	51.76	70.2	123.54	25.4	7.43	4.56	59.75	258.19	182.54	169.78	162.21	123.1	160.06	23.63	8.36	6.27	7.12	3.64	4.8	1.74
552.1	Acute	Male	50	38	295.63	138.18	43.01	36.89	115.5	25.81	73.33	1.17	0.63	1333.39	346.97	165.66	730.01	202.67	39.25	30.41	18.44	46.5	24.39	20.56	6.8	15.91	6.87	44.37	12.78	29.6	50.89	119.51	27.4	19.08	9.11	40.15	184.23	105.91	32.16	35.39	141.85	275.41	112	34.15	28.2	20.17	4.42	18.27	7.15
552.2	Acute	Male	50	38	266.65	123.5	39.55	37.48	103.87	25.36	65.95	1.06	0.63	1199.08	303.14	151.11	701.59	185.57	35.27	28.5	15.03	37.81	22.28	16.97	6.11	16.46	6.59	38.6	11.03	27.88	50.12	108.12	27.29	16.67	8.31	38.59	194.79	138.33	49.73		113.03	234.83	108.28	30.83	23.4	17.53	4.37	15.35	5.51
553.1	Acute	Female	57	29	85.97	100.72	26.68	48.28	102.98	18.32	46.87	0.55	0.46	852.19	144.16	66.24	622.63	47.38	2.44	21.67	9.71	11.86	5.4	6.36	1.21	16.47	12.34	11.75	0.28	25.22	70.53	104	20.31	7.93	3.64	34.24	230.88	125.77	88.74			150.34	16.89	6.85	6.84	9.46	4.43	2.21	1.07
553.2	Acute	Female	57	29	141.79	117.6	55.33	36.2	84.76	14.89	80.29	1.53	0.95	1459.9	209.19	94.19	1208.75	88.34	11.5	34.68	10.52	16.89	7.81	9.52	2.1	23.53	6.25	19.74	2.73	43.07	56.84	87.54	18.37	11.5	5.18	66.48	285.68	174.66	148.56	72.75	98.78	276.39	38.52	14.86	12.42	10.43	3.44	5.37	3.21
566.1	Acute	Female	47	29	138.89	143.4	76.86	33.78	107.51	23.53	69.15	2.28	0.64	1257.33	154.18	51.14	1021.16	97.53	13.84	17.67	9.77	19.53	5.76	9.25	1.91	25.8	10.03	23.52	5.9	46.79	54.02	103.62	23.87	8.48	2.81	56.16	155.61	87.15	119.82	146.23	170.86	346.13	49.28	20.21	14.59	6.35	1.75	8.95	4.75
569.1	Acute	Female	64	36	164.35	183.12	111.52	40.17	113.65	25.14	94.67	2.78	0.83	1721.3	198.57	119.17	1402.83	108.48	16.66	27.73	9.81	25.31	15.97	11.34	4.24	35.05	10.23	25.48	8.09	62.46	51.81	115.77	26.18	10.92	6.55	77.15	187.28	196.44	190.87	217.96	274.45	362.91	51.89	19.89	16.98	11.11	2.51	9.49	4.79
572.1	Acute	Female	61	29	106	170.96	89.02	59.96	142.51	28.45	73.4	1.48	0.52	1334.7	135.19	53.57	1095.35	72.58	8.35	17.1	10.87	15.16	6.29	8.51	1.67	28.57	14.24	19.26	4.49	52.13	79	147.71	29.27	7.43	2.95	60.24	212.57	163.16	139.51	106.41	149.33	315.04	32.52	13.12	10.75	8.08	2.88	5.21	2.72
573.1	Acute	Female	95	27	84.86	121.3	52.61	48.38	111.02	18.56	54.21	1.09	0.49	985.6	111.85	37.33	843.85	41.68	3.7	20.92	8.38	10.47	2.43	5.7	0.42	22.61	13.29	12.03	0.54	38.91	70.5	112.62	20.03	6.15	2.05	46.41	208.48	155.78	132.41	13.86	27.26	231.33	18.37	7.41	6.89	5.8	2.87	3.65	1.62
574.1	Acute	Female	57	36	69.36	70.9	20.9	32.39	83.31	17.82	32.4	0.65	0.39	589.18	106.21	43.02	358.28	37.31	1.29	12.42	7.91	10.36	3.12	4.92	0.65	10.7	7.58	10.66		18.93	49.92	85.41	19.12	5.84	2.37	19.7	169.3	136.65	54.03			57.25	21.82	4.05	2.37	4.96	3.57	4.12	0.63
575.1	Acute	Male	65	29	521.43	266.53	94.17	49.3	134.67	30.08	127.17	1.91	0.94	2312.24	625.41	169.86	1500.49	400.18	77.83	33.12	20.48	104.42	28.71	43.42	7.42	19.78	10.5	92.45	27.86	49.21	63.18	139.35	33.25	34.4	9.34	82.52	138.56	93.33			374	945.35	209.65	83.64	63.03	31.02	5.7	42.82	20.85
580.1	Acute	Female	50	31	213.5	209.72	106.23	49.75	143.59	31.76	108.81	2.14	0.76	1978.41	244.51	145.96	1503.52	138.13	25.85	29.21	13.34	32.01	19.09	15.17	5.57	30.72	10.82	32.28	10.14	63.66	72.85	144.24	33.5	13.45	8.03	82.69	246.98	88.69	95.02	184.21	319.56	547.09	81.33	19.58	14.63	12.86	4.45	13.39	4.37
581.1	Acute	Male	54	27	167.39	185	114.79	36.38	100	22.16	98.41	3.16	0.98	1789.28	182.83	88.18	1493.76	114.42	18.62	21.07	7.21	22.48	13.1	11.49	3.64	34.97	8.91	26.57	7.24	64.94	51.15	101.31	23.78	10.06	4.85	82.15	202.89	172.36	183.75	225.41	275.32	407.01	69.87	17.2	11.24	8.43	3.45	10.93	3.4
595.1	Acute	Female	40	27	97.73	141.96	60.31	69.75	160.77	32.7	59.04	0.86	0.37	1073.56	137.99	57.01	859.14	60.02	6.55	21.77	15.3	11.52	3.57	6.95	1.04	20.51	15.62	15.98	3.02	40.45	96.35	168.62	33.6	7.59	3.14	47.25	170.15	140	100.05	71.73	124.34	231.47	23.87	10.41	10.38	9.32	3.26	2.94	1.87
595.2	Acute	Female	40	27	100.7	121.13	47.32	56.61	136	24.98	55.15	0.84	0.41	1002.7	153.44	61.53	774.68	54.76	6.43	23.39	15.95	12.78	3.7	7.07	1.06	16.69	12.75	15.33	1.89	35.01	81.91	140.16	26.62	8.44	3.38	42.61	198.47	128.52	87.34	56.23	76.1	167.78	21.58	8.69	8.65	9.29	3.83	3.51	1.67
595.3	Acute	Female	40	28	140.3	145.28	68.1	55.48	137.7	29.17	72.72	1.23	0.53	1322.31	190.71	78.34	1058.93	89.4	12.73	25.87	14.92	16.33	5.12	9.13	1.68	21.79	13.51	22.04	4.73	45.73	86.97	140.56	30.38	10.49	4.31	58.24	193.9	122.5	113.48	124.18	151.08	297.52	40.32	16.29	13.6	11.44	4.14	5.78	2.86
596.1	Acute	Male	41	28	231.44	195.85	109.53	40.9	130.02	31.84	103.95	2.68	0.8	1890.08	250.62	102.71	1470.8	178.95	30.28	22.6	12.78	30.93	15.15	17.02	4.39	35.22	10.65	39.22	11.37	61.83	61.5	131.49	32.88	13.78	5.65	80.89	174.39	75.11	152.79	277.62	325.69	498.76	104.87	30.91	20.23	12.09	3.42	14.67	5.78
596.2	Acute	Male	41	28	209.83	186.85	105.01	42.28	129.54	29.9	101.41	2.48	0.78	1843.86	244.37	95.88	1410.09	154.72	25.28	23.55	11.74	31.09	13.39	16.03	3.87	33.41	11.03	34.5	9.89	59.62	63.28	135.34	30.94	13.44	5.27	77.55	167.92	139.73	154.15	233.41	291.72	460.34	85.02	27.27	19.7	11.7	3.35	13.88	5.81
596.3	Acute	Male	41	21	217.71	185.79	102.04	37.62	118.77	24.74	90.51	2.71	0.76	1645.74	233.09	95.26	1302.73	147.58	28.02	22.18	11.01	31.33	14.59	15.06	4.16	32.23	9.85	32.92	9.78	59.06	55.82	119.1	25.73	12.82	5.24	71.65	194.06	135.38	190.6	263.57	211.22	299.12	82.73	26.57	18.42	10.96	3.37	13.99	5.48
599.1	Acute	Female	66	30	81.78	133.25	73.24	48.51	125.18	25.91	59.52	1.51	0.48	1082.17	135.88	51.84	813.97	53.36	3.36	16.15	10.8	12.78	5.38	6.8	1.34	23.79	12.18	16.67	2.42	42.66	56.12	126.56	26.46	7.47	2.85	44.77	130.98	129.59	112.37	119.38	171.53	174.12	22.23	9.68	10.43	8.96	2.88	2.81	1.7
601.1	Acute	Male	70	29	170.56	140.72	46.13	41.37	96.66	27.52	67.54	1.12	0.7	1228.08	254.97	76.31	872.94	135.22	17.19	18.41	9.04	30.27	8.88	14.62	2.58	18.81	9.03	32.45	6.57	33.06	62.14	91.95	29.59	14.02	4.2	48.01	201.73	15.68	66.45	48.21	97.26	375.97	69.4	23.53	19.33	14.07	4.51	10.78	5.03
602.1	Acute	Female	74	30	92.88	194.19	113.02	56.23	133.12	25.58	97.53	2.01	0.73	1773.28	124.56	64.63	1551.04	47.05	3.86	27.79	5.8	10.57	6.64	6.47	1.43	37.32	16.75	11.35	1.49	67.61	73.29	131.61	27.46	6.85	3.55	85.3	257.63	195.63	211.51	139.61	184.85	457.08	20.45	7.8	7.46	7.47	3.72	2.99	1.4
603.1	Acute	Male	35	30	195.69	261.29	148.71	58.4	150.36	30.61	131.7	2.55	0.88	2394.68	267.19	117.87	1959.56	139.94	20.15	30.95	10.93	32.9	13.71	16.19	3.97	45.08	17.09	35.3	10.58	85.31	83.56	148.16	32.25	14.69	6.48	107.77	299.04	121.02	218.05	323.03	348.98	572.18	60.49	26.24	22.19	14.93	4.79	11.75	6.34
615.1	Acute	Female	65	30	102.83	166.7	94.37	44.94	117.89	26.75	90.23	2.1	0.77	1640.63	165.6	121.82	1316.98	58.57	5.47	29.69	9.62	16.76	14.12	7.91	3.81	31.66	10.95	16.27	4.84	58.08	68.39	119.48	28.12	9.11	6.7	72.43	234.26	158.4	161.27	198.53	241.07	316.61	20.47	8.59	8.67	10.52	3.97	4.49	2.22
615.2	Acute	Female	65	29	96.43	156.12	86.59	43.77	112.68	25.23	83.99	1.98	0.75	1527.08	161.79	115.87	1255.09	50.59	4.69	29.73	9.35	14.05	12.51	6.95	3.41	29.68	10.2	14.53	3.89	54.92	66.92	113.63	26.73	8.9	6.37	69.03	261.34	168.55	159.04	163.99	185.79	276.04	14.07	7.86	7.9	10.63	4.01	2.95	1.81
615.3	Acute	Female	65	35	103.27	156.86	84.05	43.56	109.99	23.06	85.36	1.93	0.78	1552.07	172.09	121.92	1251.76	53.54	5.16	31.94	10.45	16.86	13.2	7.45	3.55	29.47	10.78	15.04	4.28	54.15	68.72	111.11	24.73	9.46	6.71	68.84	268.3	182.61	162.61	154.68	184.43	260.93	15.91	8.88	8.55	10.27	4.1	4.16	2.39
616.1	Acute	Female	68	35	116.69	144.34	66.56	45.16	111.91	24.71	80.19	1.47	0.72	1458.04	198.15	121.66	1078.58	68.51	6.3	34.37	11.97	20.63	13.57	8.86	3.61	27.27	11.65	18.14	3.88	47.27	67.41	114.52	26.62	10.9	6.69	59.32	284.79	180.46	154.35	85.65	123.98	203.53	24.35	13.32	13.8	11.69	3.81	4.71	3.25
628.1	Acute	Male	73	35	93.88	98.73	51.57	25.36	80.9	14.92	61.3	2.03	0.76	1114.65	143.92	85	830.5	52.18	4.12	21.52	9.08	15.54	7.99	6.69	1.97	17.26	6.09	15.6	1.98	34.33	41.6	81.91	16.47	7.92	4.67	45.68	141.69	125.37	55.13	67.23	191.49	262.52	29.03	7.76	4.6	6.2	3.41	5.91	1.88
628.2	Acute	Male	73	33	98.9	96.78	44.14	25.79	77.23	15.73	58.37	1.71	0.76	1061.41	151.85	96.06	770.98	56.03	4.8	21.56	8.59	17.28	9.72	7.34	2.45	15.5	5.4	16.94	2.25	30.99	42.11	78.23	17.59	8.35	5.28	42.4	157.63	96.85	31.39	51.19	178.31	258.58	31.63	7.51	4.38	6.74	3.7	6.55	2.06
628.3	Acute	Male	73	33	89.22	97.86	44.51	28.79	78.91	17.79	58.58	1.55	0.74	1065.12	137.11	86.97	782.24	54.2	3.57	20.55	7.42	15.47	8.74	6.46	2.18	15.1	5.51	15.04	2.08	30.86	44.01	79.24	19.62	7.54	4.78	43.02	150.25	99.1	22.11	2.27	172.01	345.73	30.93	7	4.58	6.4	3.29	5.83	1.8
632.2	Acute	Male	59	31	80.95	104.77	57.78	34.58	90.37	20.07	55.5	1.67	0.61	1009.19	129.84	48.39	816.98	47.72	3.2	19.03	6.12	11.02	3.79	5.62	0.87	21.25	7.85	13.11	1.09	37.13	45.2	91.71	21.38	7.14	2.66	44.93	163.24	176.15	118.81	41.68	98.49	194.45	22.42	8.55	7.21	6.48	2.62	3.35	1.67
632.3	Acute	Male	59	26	89.59	106.99	59.83	36.29	91.69	20.35	62.31	1.65	0.68	1132.9	144.42	57.31	882	59.59	3.79	20.33	6.51	12.28	4.81	6.62	1.14	22.06	7.95	15.07	1.44	38.05	46.68	95.53	22.08	7.94	3.15	48.51	166.81	189.43	111.21	31.78	122.65	253.97	30	9.41	8.32	7.54	2.82	4.04	1.76
633.1	Acute	Female	48	26	159.59	123.49	51.19	35.51	104.63	23.85	53.16	1.44	0.51	966.54	187.4	80.88	649.55	105.82	15.94	15.52	11.12	25.39	10.4	11.35	3.09	17.16	8.73	26.82	5.84	33.26	51.2	105.14	24.36	10.31	4.45	35.72	140.36	87.98	70.31	65.34	98.87	213.07	62.75	17.49	14.23	9.07	2.65	11.19	3.96
637.1	Acute	Male	79	25	173.03	121.66	52.27	35.11	102.5	24.53	67.19	1.49	0.66	1221.7	219.34	68.37	874.49	116.46	19.68	23.61	12.92	25.63	5.73	11.92	1.71	18.38	8.2	26.94	5.37	35.91	56.89	105.4	26.43	12.06	3.76	48.09	216.5	167.12	82.68	18.39	91.69	261.29	60.52	22.02	15.94	9.09	3.5	11.03	5.35
637.2	Acute	Male	79	25	107.84	145.52	85.25	38.13	108.1	21.53	77.87	2.24	0.72	1415.84	148.28	73.03	1151.08	68.38	7.56	20.63	9.71	16.99	8.14	8.64	2.02	26.58	10.11	19.87	3.5	50.66	54.94	110.4	22.92	8.15	4.02	63.31	139.82	117.52	105.68	161.31	263.75	369.7	34.68	10.12	8.2	7.93	3.41	6.43	2.51
640.1	Acute	Male	69	31	86.1	198.2	133.2	50.42	128.94	27.57	96.87	2.64	0.75	1761.29	106.33	44.3	1538.01	56.56	5.01	17.79	6.5	10.29	5.65	6.51	1.41	39.63	13.88	13.52	3.79	70.95	57.41	129.35	28.49	5.85	2.44	84.59	167.74	204.04	222.91	244.51	286.12	403.28	29.7	8.97	7.38	5.52	2.48	4.18	1.73
640.2	Acute	Male	69	32	89.02	168.53	99.41	43.97	111.2	23.66	85.88	2.26	0.77	1561.45	127.07	64.87	1286.28	58.21	3.94	19.18	5.89	14.5	7.4	7.41	1.81	31.55	11.91	16.19	3.38	57.64	60.36	112.75	24.88	6.99	3.57	70.74	202.08	166.24	151.77	138.75	216.15	399.06	27.86	9.89	7.61	6.6	3.14	5.23	2.19
641.1	Acute	Female	43	35	136.04	178.4	88.01	48.47	120.76	29.73	84.67	1.82	0.7	1539.49	192.33	82.55	1178.54	101.17	11.56	17.41	6.84	25.02	11.08	12.17	3.07	29.15	12.31	25.84	6.32	50.48	62.67	123.07	30.72	10.58	4.54	64.82	197.19	117.73	98.87	95.77	213.58	458.33	49.65	17.78	14.67	11.32	3.7	8.36	4
642.2	Acute	Male	49	35	163.03	135.24	60.03	46.37	104.08	26.41	65.76	1.29	0.63	1195.65	212.31	75.42	916.21	132.48	17.27	17.61	5.26	22.68	8.88	12.04	2.43	22.64	8.96	30.06	7.6	36.19	54.95	106.34	27.69	11.68	4.15	50.39	161.09	119.8	57.43		145.89	477.4	69.94	26.32	19.32	12.55	2.57	7.97	4.51
649.1	Acute	Male	53	25	97.09	183.17	120.01	45.07	117.44	28.21	92.54	2.66	0.79	1682.66	136.16	83.94	1387.45	71.51	6.07	18.64	7.67	15.33	11.38	8.35	2.84	36.35	11.26	19.66	5.32	63.78	49.89	119.9	28.98	7.49	4.62	76.31	155.57	170.54	163.99	211.84	330.07	409.36	36.23	11.26	10.12	8.6	2.54	5.05	2.32
649.2	Acute	Male	53	25	73.53	150.64	92	41.94	107.17	22.35	73.33	2.19	0.68	1333.41	109.49	62.02	1074.91	47.08	1.87	15.77	7.43	10.84	7.49	6.2	1.78	29.85	10.79	13.48	2.59	51.47	51.73	109.66	23.27	6.02	3.41	59.12	193.45	184.77	162.16	146.92	172.77	235.12	23.08	6.6	5.45	6.16	2.85	3.63	1.18
650.1	Acute	Female	47	39	72.25	174.24	109.16	46.74	119.21	25.31	82.08	2.34	0.69	1492.35	106.77	65.33	1200.83	45.69	1.73	15.99	8.53	11.9	9.63	6.7	2.4	34.68	12.34	13.75	3.38	59.58	56.51	122.57	25.69	5.87	3.59	66.04	215.39	218.39	196.06	165.83	181.91	266.13	18.48	7.13	7.64	7.34	2.55	3.2	1.43
650.2	Acute	Female	47	33	66.5	157.51	98.84	44.91	112.14	23.8	75.19	2.2	0.67	1367.24	95.01	52.53	1124.57	42.76	1.01	14.29	7.09	8.69	6.65	5.74	1.56	31.94	11.68	12.11	2.23	54.21	53.62	115.68	24.48	5.23	2.89	61.85	204.25	203.47	178.05	144.69	160.22	253.15	20.14	6.2	5.21	5.66	2.6	2.76	1
657.1	Acute	Male	54	32	294.91	194.1	96.39	47.54	136.07	28.86	94.59	2.03	0.7	1719.95	269.72	147.33	1200.06	200.87	39.91	25.04	13.45	39.35	24.23	18.25	6.41	29.48	12.97	39.31	13.25	52.71	57.44	136.05	30.07	14.83	8.1	66	114.67	107.53	119.2	179.15	278.41	468.49	131.99	28.14	20.92	14.22	4.13	20.96	5.23
658.1	Acute	Male	65	32	103.94	127.34	61.3	38.77	91.89	26.98	67.18	1.58	0.73	1221.53	153.01	107.26	996.6	60.1	6.4	29.72	8.61	14.25	11.58	6.2	2.99	25.85	9.09	13.57	2.92	43.57	57.55	92.27	28.86	8.42	5.9	54.81	265.76	154.09	169.37	119.78	94.29	128.53	29.98	10.95	8.82	7.57	3.15	4.32	2.33
659.1	Acute	Female	52	32	142.43	163.78	97.79	41.43	113.89	25.11	84.49	2.36	0.74	1536.24	166.47	94.81	1250.95	97.12	12.94	24.58	6.93	18.46	11.77	8.7	3.25	33.26	11.09	20.19	6.89	55	48.92	113.84	26.05	9.16	5.21	68.8	191.87	202.88	158.03	109.98	223.94	396.49	55.78	17.85	12.78	7.29	1.79	8	3.71
659.3	Acute	Female	52	32	144.83	177.3	98.41	52.46	125.48	30.48	87.6	1.88	0.7	1592.82	156.46	88.25	1358.18	101.95	14.58	22.98	6	17.53	11.15	9.09	3.01	32.81	12.36	21.7	6.35	58.09	70.46	127.93	31.92	8.6	4.85	74.7	201.39	167.29	153.7	123.04	229.62	458.61	59.93	16.54	11.75	8.23	2.84	7.76	2.93
679.1	Acute	Female	63	32	121.33	188.44	117.02	40.52	111.53	25.71	104.25	2.89	0.93	1895.54	177.52	130.72	1525.43	77.79	9.06	28.31	10.71	19.07	16.24	9.32	4.44	36.19	9.57	20.54	6.71	66.38	56.56	114.04	27.05	9.76	7.19	83.89	269.22	186.27	178.63	233.49	300.98	366.17	37.41	12.93	9.49	9.77	3.51	6.02	2.8
679.2	Acute	Female	63	32	133.86	182.08	109.14	35.66	104.97	22.81	99.07	3.06	0.94	1801.27	177.7	117.38	1467.93	81.81	10.86	28.1	9.61	20.43	14.6	9.71	3.96	35.86	10.38	20.24	6.14	63.44	51.56	104.49	24.28	9.77	6.46	80.73	264.69	158.81	188.91	241.96	254.35	335.35	41.59	14.36	10	8.16	3.29	7.78	3.48
679.3	Acute	Female	63	32	132.51	174.06	105.68	39.26	102.21	23.77	95.35	2.69	0.93	1733.75	170.9	96.36	1445.32	83.6	11.46	26.64	8.32	17.8	11.52	9.49	3.09	34.97	10.55	20.9	5.21	62.3	56.1	106.64	25.37	9.4	5.3	79.49	267.4	198.53	187.32	187.87	220.87	337.56	44.08	15.68	10.56	8.31	3.41	7	3.17
680.1	Acute	Male	52	28	129.59	194.86	119.15	41.04	102.45	25	105.24	2.9	1.03	1913.49	176.32	89.78	1613.01	90.92	10.65	22.88	5.27	19.69	10.99	10.67	2.93	37.67	11.18	23.02	5.75	66.71	49.51	102.97	26.65	9.7	4.94	88.71	219.41	134.3	151.06	193.29	318.32	563.43	45.3	16.1	12.36	9.49	3.33	6.66	3.73
680.2	Acute	Male	52	27	200.34	204.25	122.28	34.8	98.44	22.59	108.37	3.51	1.1	1970.46	204.22	107.96	1630.71	137.4	24.56	25.12	9.35	27.65	16.24	13.33	4.32	38.33	10.65	30.23	8.92	69.05	49.45	97.52	24.27	11.23	5.94	89.68	240.6	153.76	193.86	243.06	291.36	474.36	81.15	24.1	15.49	9.19	3.54	12.72	5.07
681.1	Acute	Male	35	27	110.78	121.45	43.97	39.72	116.54	26.27	50.02	1.11	0.43	909.58	144.72	64.78	601.3	77.47	6.39	12.04	9.57	20.32	8.37	9.61	2.22	16.55	9.88	21.6	3.38	28.49	53.83	114.36	26.96	7.96	3.56	33.07	142.59	14.88	30.66	71.58	115.05	258.71	43.17	10.62	9.33	6.92	2.52	9.32	3.07
682.1	Acute	Female	68	27	80.59	155.95	93.77	48.35	116.26	23.35	75.28	1.94	0.65	1368.74	102.53	68.07	1157.44	44.21	2.41	20.75	7.77	9.9	7.47	5.49	1.74	31.57	12.91	11.5	2.46	53.38	57.65	120.87	24.42	5.64	3.74	63.66	210.7	228.26	170.36	108.39	165.36	276.89	21.93	6.89	5.81	4.94	2.27	3.86	1.73
682.2	Acute	Female	68	24	63.71	140.93	84.13	44.99	109.76	22.84	72.83	1.87	0.66	1324.32	91.24	61.78	1134.18	33.68	0.38	20.74	6.95	7.83	5.62	4.47	1.31	27.76	10.46	9.61	1.47	50.17	59.84	114.92	24.37	5.02	3.4	62.38	199.92	187.81	137.89	113.23	184.59	298.7	13.38	4.52	3.21	4.21	2.58	2.74	1.37
682.3	Acute	Female	68	24	73.41	141.12	82.96	44.79	109.94	22.97	67.25	1.85	0.61	1222.81	94.13	49.77	1072.13	38.95	2.71	18.82	6.17	8.81	4.14	4.64	0.97	26.86	10.76	10.62	1.76	49.62	59.82	112.91	24.11	5.18	2.74	58.96	184.53	194.22	150.98	103.21	147.41	266.16	17.98	6.72	4.66	4.15	2.42	3.39	1.57
683.1	Acute	Female	37	24	75.58	163.36	95.63	49.66	115.84	25.81	73.49	1.93	0.63	1336.19	109.49	51.85	1171.25	51.05	2.84	18.4	6.53	11.13	6.38	5.53	1.69	31.87	11.52	13.13	3.7	54.82	62.33	115.76	26.73	6.02	2.85	64.42	221.37	199.45	190.32	118.09	141.47	276.2	19.51	9.6	8.63	5.76	1.91	3.46	2.45
683.2	Acute	Female	37	26	116.91	166.48	99.83	43.58	109.86	25.98	82.35	2.29	0.75	1497.37	158.67	59.16	1257.32	90.5	9.98	19.24	7.75	17.1	7.72	9.32	2.09	32.65	9.51	22.55	5.78	56.71	56.36	111.77	27.15	8.73	3.25	69.15	210.87	180.13	182.2	152.63	191.66	331.34	44.58	16.59	12.83	7.93	2.13	6.94	3.54
683.3	Acute	Female	37	26	103.82	169.38	102.75	45.02	107.48	25.44	80.87	2.28	0.75	1470.5	142.64	45.32	1287.58	75.76	7.97	17.71	5.25	14.92	5.13	8.08	1.41	32.85	10.25	19.46	4.73	58.37	56.59	107.77	26.51	7.84	2.49	70.81	208.63	198.58	188.03	126.09	172.72	357.49	35.14	15.19	12.14	7.18	2.09	5.46	3.26
684.1	Acute	Male	71	26	135.33	136.37	73.82	39.78	111.81	26.8	65.35	1.86	0.58	1188.31	147.91	78.31	929.18	91.44	12.28	18.18	7.83	16.61	10.08	8.6	2.89	25.5	9.76	19.86	5.07	43.43	53.38	111.67	27.56	8.13	4.31	51.1	158.85	139.04	126.48	119.04	146.93	267.54	54.85	12.35	9.17	6.9	2.53	8.86	2.72
684.2	Acute	Male	71	36	101.31	120.37	57.18	39.62	99.85	24.45	59.29	1.44	0.59	1078.02	162.76	94.71	771.72	65.68	6.04	20.07	7.78	18.03	11.32	8.07	2.98	20.98	8.14	17.25	3.79	36.73	54.81	102.06	25.67	8.95	5.21	42.44	184.5	157.82	105.36	57.29	107.03	187.43	30.9	9.47	8.88	9.62	3.5	5.4	2.12
684.3	Acute	Male	71	36	102.8	110.23	56.12	36.18	93.62	22.6	59.34	1.55	0.63	1078.9	151.37	86.26	871.06	62.8	6.75	24.18	6.93	13.9	8.6	6.52	2.26	21.78	7.03	15.62	2.6	38.93	52.77	94.86	24.42	8.32	4.74	47.91	192.75	161.37	128.35	79.53	115.1	157.25	32.02	9.72	7.77	7.74	3.1	4.56	1.88
691.1	Acute	Male	35	22	130.26	149.37	86.27	29.17	87.92	20.19	82.2	2.96	0.94	1494.69	183.9	110.19	1168.32	82.5	10.58	24.08	9.38	20.07	13.51	9.67	3.72	29.14	6.79	21.67	5.32	52.94	48.82	88.29	21.73	10.11	6.06	64.25	264.45	174.04	177.53	191.11	159.47	187.49	43.75	12.6	8.96	8.79	3.66	7.96	2.72
691.2	Acute	Male	35	38	123.61	136.56	83.36	29.36	83.65	17.87	82.94	2.84	0.99	1508.03	187.41	82.72	1226.68	82.99	9.13	24.9	7.97	17.9	8.23	9.26	2.23	27.96	6.58	21.65	4.13	51.55	46.95	84.64	19.97	10.31	4.55	67.46	224.17	174.91	158.53	162.5	192.4	267.95	42.06	14.03	9.78	8.23	3.49	7.27	3.02
692.1	Acute	Male	65	18	141.63	221.76	120.14	61.55	144.27	26.34	92.75	1.95	0.64	1686.52	167.46	98.95	1391.26	85.1	12.27	20.27	9.03	21.39	11.9	10.37	3.24	38.57	19.16	21.13	6.9	67.72	80.85	143.72	26.95	9.21	5.44	76.52	280.61	227.07	211.27	140.39	156.95	363.46	45.92	12.69	10.49	9.42	4.25	7.84	2.84
693.1	Acute	Female	36	18	196.21	138.14	45.23	47.65	121.92	33.08	67.76	0.95	0.56	1232.13	247.8	122.44	844.49	134.87	22.4	25.53	14.01	29.21	13.99	13.69	4.22	15.19	8.45	30.26	7.7	34.37	75.93	124.01	34.71	13.63	6.73	46.44	196.09	75.1	57.06	35.47	112.57	340.08	77.17	20.6	16.91	14.68	4.32	11.51	3.73
699.1	Acute	Female	70	33	180.2	143.77	47.88	60.04	159.35	27.28	56.87	0.8	0.36	1034.08	194.76	75.35	680.94	117.69	18.36	21.15	13.57	20.69	3.46	9.99	1.96	22.37	22.2	22.87	6.2	36.33	97.34	156.16	26.74	10.71	4.14	37.45	216.69	152	74.85			400.81	55.48	21.27	18.99	12.56	4.17	6.97	4.1
699.2	Acute	Female	70	33	146.59	133.17	41.62	54.66	125.38	28.51	64	0.76	0.51	1163.73	216.17	98.55	807.5	87.49	12.9	24.63	10.95	21.84	6.87	9.88	2.37	16.07	12.72	21.35	4.58	33.19	81.2	127.55	30.21	11.89	5.42	44.41	263.2	165.23	27.53		42.49	369.09	43.86	15.54	13.04	11.38	4.62	6.33	3.53
700.1	Acute	Male	59	29	86	119.84	59.95	41.99	110.38	23.37	51.98	1.43	0.47	945.18	114.77	47.07	718.08	57.34	3.99	11.64	8.18	12.65	4.78	6.94	1.16	19.76	10.14	16.32	1.95	36.03	52	111.12	24.2	6.31	2.59	39.49	123.57	91.81	78.22	91.6	140.18	211.93	35.84	7.05	5.3	5.52	2.8	5.63	1.31
700.2	Acute	Male	59	24	96.43	101.43	46.36	35.05	96.5	19.77	47.24	1.32	0.49	858.97	132.28	42.61	631.64	64.89	6.38	12.84	8.57	15.46	4.06	7.49	1.01	15.27	7.71	18.78	2.19	30.56	50.05	98.25	20.85	7.28	2.34	34.74	119.11	96.93	54.21	44.43	116.25	209.79	36.22	10.79	7.66	6.46	2.91	6.37	2.11
706.1	Acute	Male	49	24	149.93	215.29	130.38	42.51	123.61	28.1	105.57	3.07	0.85	1919.51	197.03	99.68	1574.21	107.55	14.3	19.85	7.77	26.94	14.46	12.78	4.06	39.27	10.84	27.53	8.36	70.79	54.09	122.47	29.07	10.84	5.48	86.58	205.86	151.75	195	275.36	327.57	436.87	55.75	17.47	14.2	9.76	2.96	10.09	4.5
712.1	Acute	Male	67	24	81.96	174.85	111.18	46.79	119.54	27.01	77.54	2.38	0.65	1409.81	106.69	64.19	1176.9	53.63	3.63	13.66	6.25	13.35	8.37	6.9	2.12	34.46	12.67	15.26	3.88	59.53	54.01	122.66	27.58	5.87	3.53	64.73	169.74	205.27	188.7	196.08	216.83	242.14	30.98	7.31	5.85	4.94	2.48	5.18	1.8
712.2	Acute	Male	67	25	69.8	146.19	90.61	31.45	93.45	20.91	68.38	2.88	0.73	1243.25	119.27	67.16	1045.93	38.35	1.08	15.92	5.91	13.12	7.7	5.73	1.9	29.22	9.01	13.87	2.53	52.19	42.72	87.77	21.86	6.56	3.69	57.52	170.91	149.53	177.68	197.45	185.57	178.85	19.42	5.35	4.95	5.49	2.84	4.29	1.48
712.3	Acute	Male	67	32	105.92	146.35	89.28	30.61	95.69	20.85	75.6	2.92	0.79	1374.6	149.54	81.57	1126.84	64.03	7.24	22.32	8.72	16.6	8.81	7.11	2.42	28.66	8.63	17.8	4.32	53.29	45.78	91.89	21.79	8.22	4.49	61.97	191.58	163.56	166.6	163.16	190.41	254.29	30.23	12.01	10.22	7.32	2.49	5.87	2.84
718.2	Acute	Female	50	32	264.75	220.23	119.8	48.45	135.8	25.81	107.7	2.47	0.79	1958.2	270.56	105.48	1507.13	189.19	34.7	26.71	14.84	36.75	11.13	17.2	3.44	35.82	15.64	38.65	13.38	66.27	71.49	135.81	26.75	14.88	5.8	82.89	262.19	227.95	183.28	136.99	200.86	501.9	105.64	35.05	24.11	11.17	3.3	18.23	7.89
720.1	Acute	Male	53	32	177.25	169.86	104.26	26.83	88.82	15.71	96.66	3.89	1.09	1757.57	250.08	111.62	1381.08	113.51	17.29	31.22	13.25	28.66	15.17	13.21	4.06	32.49	7.76	29.08	7.6	61.97	44.8	86.76	17.56	13.75	6.14	75.96	256.49	186.68	233.78	273.97	202.83	195.87	60.94	20.85	15.43	11.31	3.89	12.05	4.44
720.2	Acute	Male	53	26	193.66	189.11	121.17	29.84	100.94	16.92	104.32	4.06	1.03	1896.88	260.85	123.99	1503.51	120.33	20.66	36.52	14.21	29.04	17.71	12.58	4.76	37.44	8.9	26.77	9.32	69.69	45.78	96.5	18.38	14.35	6.82	82.69	297.44	265.33	306.69	299.51	162.38	143.55	56.39	25.9	19.6	12.72	3.4	11.34	5.14
720.3	Acute	Male	53	26	228.84	188.85	111.83	34.42	98.04	17.66	102.19	3.25	1.04	1858.04	283.79	127.6	1478.84	146.76	28.48	34.58	12.52	31.29	15.97	14.5	4.42	35.42	7.69	32.64	11.18	65.82	51.86	97.99	19.85	15.61	7.02	81.33	348.43	292.2	269.96	207.68	130.14	165.39	82.73	28.92	18.08	11.53	3.88	14.41	5.53
723.1	Acute	Female	60	29	57.67	181.03	120.4	42.36	110.12	25.56	84.9	2.84	0.77	1543.69	95.65	59.47	1338.58	34.61		14.42	5.01	9.44	7.56	5.4	1.89	35.96	10.96	12.03	2.53	65.08	49.65	108.63	26.18	5.26	3.27	73.62	186.85	185.09	204.53	222.45	240.37	306.64	14.11	3.89	4.63	6.17	2.85	2.07	0.87
723.2	Acute	Female	60	29	59.78	160.64	100.38	42.51	103.16	26.25	79.48	2.36	0.77	1445.24	89.46	60.74	1291.93	36.33	0.13	18.9	3.14	7.47	6.41	4.21	1.6	32.61	10.33	10.05	1.98	59.23	59.45	102.06	27.29	4.92	3.34	71.05	207.29	171.76	192.33	166.68	183.96	338.55	14.36	5.16	4.57	5.31	2.64	2.13	0.96
725.1	Acute	Male	58	26	94.23	142.1	59.32	53.65	137.43	29.71	55.63	1.11	0.4	1011.41	135.48	31.26	755.02	65.82	5.71	10.22	7.88	18.01	2.75	8.8	0.78	20.57	13.9	19.47	2.75	36.78	73.42	138.83	30.59	7.45	1.72	41.52	140.72	66.53	55.53	86.62	144.03	259.92	30.4	11.3	8.83	6.53	3.58	6.62	3.12
725.2	Acute	Male	58	28	129.49	141.62	55.74	44.14	126.04	25.38	55.78	1.26	0.44	1014.15	180.18	40.6	714.66	87.16	11.46	11.32	11.05	24.2	4.12	11.25	1.37	18.88	12	25.62	4.65	35.93	65.08	123.47	26.05	9.91	2.23	39.3	176.38	55.5	64.29	98.25	104.96	198.06	45.09	17.17	12.21	7.27	3.47	9.65	4.27
737.1	Acute	Male	32	36	160.29	207.2	129.93	34.61	95.53	23.54	110.75	3.75	1.16	2013.74	204.21	116.63	1682.59	109.77	14.8	26.89	7.62	27.22	15.76	12.49	4.28	41.13	10.27	27.68	8.08	72.74	47.91	97.16	25.04	11.23	6.41	92.54	265.97	203.76	221.76	260.98	300.08	407.67	56.57	20.67	15.24	8.78	2.95	11.03	5.46
745.1	Acute	Female	68	36	144.92	184.13	101.95	50.01	129.42	29.42	85.9	2.04	0.66	1561.96	170.59	84.21	1281.97	103.2	14.6	19.6	9.04	22.06	10.23	10.89	2.73	31.09	11.41	25.52	7.15	58.39	68.89	131.9	30.51	9.38	4.63	70.5	192.44	142.74	158.94	191.63	239.99	357.88	58.35	17.2	12.11	7.91	2.88	9.94	3.74
750.1	Acute	Female	64	42	88.2	164.23	104.47	47.23	120.85	21.75	93.08	2.21	0.77	1692.52	103.35	106.14	1502.4	41.54	3.31	32.22	9.08	7.21	8.73	4.03	2.08	35.64	12.97	8.69	2.46	63.83	66.12	124.64	23.81	5.68	5.84	82.63	240.71	208.35	199.64	211.68	267.85	327.74	23.85	5.61	2.41	2.88	2.49	2.86	1.33
750.2	Acute	Female	64	26	80.17	159.93	103.5	47.27	119.43	23.07	93.75	2.19	0.78	1704.6	99.58	95.29	1568.03	31.12	1.95	36.08	6.94	6.83	7.39	3.54	1.68	36.44	12.3	7.96	1.49	65.98	68.4	126.57	25.37	5.48	5.24	86.24	256.03	229.4	209.69	212.04	265.49	313.83	12.41	7.05	4.1	2.21	1.98	2.66	2.2
752.1	Acute	Female	66	26	118.87	98.99	42.56	36.06	96.32	22.11	53.04	1.18	0.55	964.42	158.61	50.11	616.46	79.72	9.09	14.13	10.73	15.41	4.63	8.86	1.12	15.33	9.37	19.71	1.4	27.83	47.57	100.72	23.57	8.72	2.76	33.9	148.05	121.58	50.01	6.99	81.6	213.62	52.17	10.51	7.68	7.86	4.01	7.26	1.45
756.1	Acute	Male	47	26	133.49	113.41	20.38	48	126.98	32.37	40.96	0.42	0.32	744.83	194.48	114.12	352.44	82.79	9.7	16.71	12.59	27.27	15.11	12.1	4.06	10.72	10.82	23.58	3.98	18.05	65.62	130.32	32.93	10.7	6.28	19.38	166.96	24.54		11.9	50.09	157.15	36.89	10.99	12.93	13.4	4.25	8.9	3.38
756.2	Acute	Male	47	24	100.36	90.59	1.19	47.76	108.85	28.44	29.3	0.02	0.27	532.82	157.16	74.48	294.53	54.08	6.56	18.09	10.11	17.57	6.82	7.76	1.92	7.6	10.36	14.24	1.07	14.23	75.92	106.65	29.94	8.64	4.1	16.2	208.96	6.27	30.57			64.12	21.7	6.94	7.87	10.29	4.74	4.7	1.72
756.3	Acute	Male	47	24	106.48	81.1		46.4	105.62	22.73	24.42		0.23	444.03	169.93	57.61	222.43	57.89	7.41	16.58	13.05	17.35	4.43	8.17	1.24	6.24	10.82	15.68	0.68	11.74	76.03	103.28	24.32	9.35	3.17	12.23	190.84	43.73	55.55				24.65	7.9	8.47	11.27	5.19	4.51	1.35
760.1	Acute	Female	53	22	81.28	149.2	71.3	49.12	122.23	27.21	66.37	1.45	0.54	1206.73	127.46	69.08	928.08	48.45	2.11	20.4	8.69	14.71	9.31	7.18	2.26	26.32	13.74	14.04	1.88	45.1	67.57	121.62	28.14	7.01	3.8	51.04	214.13	115.29	138.47	98.12	93.95	250.55	15.13	8.49	9.66	9.15	3.49	3.46	1.95
760.2	Acute	Female	53	22	141.55	185.1	109.56	45.14	113.65	27.73	111.57	2.43	0.98	2028.62	227.42	143.56	1691.8	92.16	9.9	40.56	8.5	23.64	15.28	10.33	4.12	38.7	11.2	23.85	6.31	69.53	70.5	117.67	30.07	12.51	7.9	93.04	278.53	220.46	214.4	210.95	310.34	390.14	36.56	18.62	17.17	12.29	3.62	6.27	4.69
762.1	Acute	Female	41	39	101.9	187.53	98.12	64.46	149	29.32	72.93	1.52	0.49	1326	124.39	52.5	1118.51	67.86	6.98	16.55	9.24	16.32	8.37	8.37	2.16	34.17	17.63	17.64	5.66	55.75	82.12	152	29.36	6.84	2.89	61.52	185.23	167.08	181.76	142.36	152.7	306.93	27.67	12.41	12.16	8.23	2.42	5.65	3.02
762.2	Acute	Female	41	39	88.44	152.1	79.6	57.3	128.82	27.58	65.28	1.39	0.51	1186.96	118.61	39.06	1014.91	64.19	5.11	17.45	6.75	12.15	3.81	6.56	0.94	28.39	14.32	15.94	3.81	46.93	72.04	132.53	28.24	6.52	2.15	55.82	177.65	171.59	136.55	57.68	135.09	318.84	25.35	14.69	11.98	7.29	2.15	3.43	2.9
766.1	Acute	Male	44	39	104	122.33	66.95	33.26	103.32	21.49	64.8	2.01	0.63	1178.32	147.74	62.76	870.09	71.74	6.37	17.18	9.48	16.5	7.85	8.85	1.92	22.48	8.79	20.36	2.51	40.66	44.82	102.85	22.73	8.13	3.45	47.85	122.21	63.12	86.02	169.63	211.31	244.71	40.42	9.78	7.51	7.28	3.31	7.02	2.08
766.2	Acute	Male	44	28	88.36	105.19	65.17	36.83	96.41	19.28	69.23	1.77	0.72	1258.76	142.28	82.55	941.18	54.55	3.03	24.87	9.45	11.32	7.79	6.32	1.88	22.27	8.05	14.4	2.12	38.46	43.91	106.24	21.01	7.82	4.54	51.76	148.95	189.11	65.06	64.38	231.2	281.17	25.34	8.91	6.59	7.35	2.99	3.77	1.87
766.3	Acute	Male	44	28	89.63	98.78	51	32.32	85.93	18.13	61.66	1.58	0.72	1121.06	144.14	94.12	804.74	55.46	2.56	23.41	8.17	13.5	9.81	6.37	2.37	20.67	7.77	13.95	2.1	32.94	43.01	89.83	20.06	7.93	5.18	44.26	165.13	148.46	71.5	69.31	172.45	211.8	31.21	6.67	4.33	6.47	3.45	5.16	1.59
772.1	Acute	Male	47	28	74.1	111.92	71.48	30.98	80.42	17.82	72.38	2.31	0.9	1315.98	125.61	86.55	1083.51	35.83	0.47	26.21	6.42	9.62	7.93	4.95	1.89	25.47	6.99	10.66	0.79	45.58	43.69	86.63	19.9	6.91	4.76	59.59	200	210.19	132.22	100.12	181.76	236.46	17.23	4.93	3.95	5.61	2.95	2.99	1.27
776.1	Acute	Male	64	28	152.91	102.55	47.53	32.89	95.59	23.83	57.71	1.45	0.6	1049.25	168.99	68.51	717.49	100.79	16.79	19.13	11.29	19.35	8.57	9.34	2.26	17.18	7.66	20.19	4	29.9	47.11	99.46	25.14	9.29	3.77	39.46	128.05	163.93	83.16	27.54	105.18	242.38	59.74	15.57	11.53	8.07	3.04	9.21	3.11
777.1	Acute	Female	73	30	107.16	226	148.78	48.94	118.69	23.33	131.69	3.04	1.11	2394.54	174.81	187.81	1982.78	50.46	3.9	45.6	13.34	14.33	22.55	7.13	5.91	50.02	13.1	12.94	6.53	86.12	63.47	122.66	25.67	9.61	10.33	109.05	444.04	300.65	288.13	283.22	303.22	323.76	17.79	6.61	6.34	9.13	3.58	3.39	2.18
777.2	Acute	Female	73	30	118.03	229.67	154.62	47.71	114	23.51	140.43	3.24	1.23	2553.42	199.97	217.6	2179.41	55.08	5.27	54.36	13.38	15.15	24.42	6.84	6.53	51.49	10.8	13.75	7.6	91.84	64.1	118.21	26.58	11	11.97	119.86	484.01	311	307.71	328.16	349.99	304.52	17.92	8.42	7.07	9.26	3.36	3.32	2.88
778.1	Acute	Male	55	33	102.96	94.09	44.12	34.2	97.1	21.93	50.03	1.29	0.52	909.64	152.67	61.26	636.95	72.63	6.64	16.19	9.32	15.95	5.93	8.25	1.49	16.32	7.05	20.23	2.63	28.33	44.33	101.56	23.27	8.4	3.37	35.03	116.73	109.41	38.32	46.29	157.46	209.27	39.02	11.36	8.65	7.45	2.78	6.38	2.53
782.1	Acute	Male	52	33	117.36	144.69	65.64	43.62	99.82	21.99	74.51	1.5	0.75	1354.83	189.57	106.59	1003.36	72.17	6.38	25.02	8.74	20.03	12.91	9.69	3.34	25.97	11.82	19.07	3.66	42.2	57.24	101.37	23.53	10.43	5.86	55.18	253.54	148.15	111.66	55.16	111.34	291.54	28.4	12.68	12.41	12.48	4.3	4.89	2.81
784.1	Acute	Female	36	59	133.54	147.89	68.68	45.83	120.37	28.23	72.03	1.5	0.6	1309.78	211.52	110.47	946.7	88.01	11.39	22.96	13.48	22.95	12.48	10.98	3.51	21.75	9.62	24.89	5.76	43.45	66.65	122.92	29.33	11.63	6.08	52.07	219.96	127.17	93.49	99.25	156.16	246.62	38.59	15.2	14.05	13.76	4.23	6.33	3.02
784.2	Acute	Female	36	59	146.39	143.38	61	41.35	107.9	26.95	71.25	1.48	0.66	1295.43	226.57	123.93	921.54	91.66	12.83	23.78	12.36	25.73	14.56	11.87	4.15	20.62	8.95	25.45	5.52	41.16	65.82	109.47	28.31	12.46	6.82	50.68	216.68	111.81	98.29	109.62	144.11	225.26	44.64	13.3	12.96	14.53	5.15	7.62	2.78
791.1	Acute	Male	38	39	108.97	144.56	87.38	44.14	101.27	21.99	90.7	1.98	0.9	1649.2	153.17	122.05	1352.9	63.46	6.34	31.61	5.75	12.92	12.82	6.29	3.29	29.35	8.05	12.18	3.84	52.28	56.42	109.59	24.34	8.42	6.71	74.41	246.88	273.25	136.39	31	210.9	436.32	30.65	8.73	6.95	8.44	3	3.94	1.96
791.2	Acute	Male	38	39	327.76	184.06	97.06	42.08	117.49	29.77	104.15	2.31	0.89	1893.75	263.49	137.37	1443.87	229.5	50.86	29.18	13.39	33.15	20.66	16.31	5.69	28.37	8.86	41.09	14.03	55.8	64.01	118.52	31.53	14.49	7.56	79.41	193.98	189.51	111.91	61.98	247.55	607.58	137.92	37.84	25.27	15.6	4.38	18.19	6.25
793.1	Acute	Male	45	39	136.55	133.22	61.11	40.69	109.31	24.43	57.71	1.5	0.53	1049.35	149.67	79.53	745.15	87.91	10.41	14.67	10.87	19.45	10.03	9.63	2.58	21.92	11.93	20.94	3.79	36.48	56.15	109.96	25.65	8.23	4.37	40.98	162.75	123.92	121.17	118.46	97.98	158.42	62.09	8.55	6.73	5.98	3.37	11.46	2.1
793.2	Acute	Male	45	23	87.57	101.82	52.6	32.93	85.94	17.73	52.2	1.6	0.61	949.08	136.34	51.41	661.23	56.47	3.65	14.01	9.33	14.15	5.34	6.95	1.19	18.27	8.92	15.85	1.45	32.44	46.6	88.86	18.96	7.5	2.83	36.37	141.88	151.95	99.41	69.84	95.21	132.7	32.42	8.2	6.2	6.8	3.71	5.62	1.38
793.3	Acute	Male	45	29	90.98	110.83	48.3	35.14	79.82	21.84	53.17	1.37	0.67	966.83	139.99	82.81	685.03	55.61	4.28	15.06	7.08	15.24	8.44	6.6	2.21	17.15	7.98	14.65	2.36	31.93	52.55	81.5	23.31	7.7	4.55	37.68	192.49	151.52	86.46	20.19	68.4	172.2	37.56	5.89	3.31	6.5	4.24	6	1.05
794.1	Acute	Female	71	38	83.6	170.96	74.72	81.02	192.12	39.44	67.2	0.92	0.35	1221.96	96.33	60.21	967.87	45.75	4.39	22.52	11.75	9.77	4.52	5.98	1.05	28.3	21.15	11.31	2.93	48.13	105.99	200.73	39.98	5.3	3.31	53.23	189.24	115.19	108.76	105.28	157.47	296.62	18.2	8.34	8.02	5.89	2.67	2.85	1.85
802.1	Acute	Male	65	37	114.51	263.83	189.41	54.25	136.33	30.8	143.65	3.49	1.05	2611.9	157.51	141.3	2370.21	74.77	7.14	36.39	4.23	15.14	16.64	7.76	4.37	58.31	14.54	19.16	8.36	103.65	66.77	138.62	32.3	8.66	7.77	130.36	272.35	280.56	323.14	396.97	502.46	584.65	33.51	14.62	11.62	8.17	2.2	4.31	3.32
804.1	Acute	Male	62	39	101.59	187.03	118.63	42.42	100.23	21.81	105.27	2.8	1.05	1914.07	136.36	92.46	1699.71	66.17	5.75	27.84	5.14	12.51	9.96	6.93	2.51	37.73	10.32	15.68	4.11	69.31	60.05	99.75	23.8	7.5	5.09	93.48	252.24	197.76	209.93	174.52	269.42	524.24	29.2	11.93	9.08	8.14	2.91	3.79	2.19
805.1	Acute	Female	63	39	238.15	236.54	127.32	50.18	123.44	27.13	129.53	2.54	1.05	2355.21	291.32	143.36	1836.95	175.26	27.77	31.58	9.29	38	21.01	17.99	5.74	40.38	12.99	37.54	12.45	70.54	63.34	123.62	29.31	16.02	7.88	101.03	256.71	177.72	151.89	126.14	352.31	752.05	95.68	30.75	23.72	16.6	4.36	14.35	6.33
806.1	Acute	Female	53	25	188.95	208.03	107.71	55.07	133.66	29.99	115.8	1.96	0.87	2105.57	249.1	175.76	1633.01	126.49	19.99	35.53	9.81	27.06	21.58	13.66	6.02	34.12	11.39	28.81	9.98	64.36	69.93	134.47	31.97	13.7	9.67	89.81	264.55	99.05	72.16	117.02	355.19	700.1	62.41	18.2	16.26	17.39	4.69	8	3.57
806.2	Acute	Female	53	25	262.52	215.71	110.95	52.38	142.27	30.78	111.53	2.12	0.78	2027.83	293.52	130.67	1574.46	192.09	35.07	28.66	13.46	37.61	19.44	18.85	5.37	34.19	11.68	43.66	13.15	64.5	71.21	143.63	32.44	16.14	7.19	86.59	198.79	86.41	116.93	191.54	348.87	623.32	105.06	33.62	25.94	17.35	4.03	15.44	6.53
809.1	Acute	Female	34	25	133.23	202.43	88.31	85.96	209.05	29.83	72.66	1.03	0.35	1321.14	176.16	53.99	1000.64	85	11.9	17.75	23.01	20.91	6.83	11.64	1.76	29.73	25.26	24.95	6.47	51.09	114.9	214.57	29.6	9.69	2.97	55.03	187.73	147.43	124.77	88	158.82	330.32	34.35	16.23	16.22	13.23	3.91	4.89	3.07
813.1	Acute	Female	45	33	111.63	129.38	64.38	37.66	105.58	20.08	65.21	1.71	0.62	1185.76	136.93	52.8	891.37	76	7.4	15.5	10.24	15.99	5.77	8.64	1.4	23.04	11.14	18.89	2.52	39.02	51.65	106.87	21.41	7.53	2.9	49.02	166.12	98.99	96.22	113.62	149.91	266.14	43.34	10.71	7.78	6.18	3.13	7.56	2.36
813.2	Acute	Female	45	33	106.11	154.14	84.33	39.29	109.26	19.89	80.22	2.15	0.73	1458.52	152.66	73.48	1166.58	67.52	6.22	20.29	9.37	16.29	8.24	8.91	2.1	29.22	11.12	19.13	3.42	50.51	56.32	110.44	21.29	8.4	4.04	64.16	221.43	117.2	132.77	180.85	198.71	286.81	30.43	11.02	7.92	7.83	3.63	5.96	2.58
815.1	Acute	Male	49	28	340.1	178.13	93.97	31.36	134.47	22.81	97.43	3	0.72	1771.58	203.3	117.6	1234.19	224.27	52.17	29.19	15.63	34.6	18.07	14.6	4.81	29.41	17.46	34.21	13.3	50.45	52.73	123.75	23.08	11.18	6.47	67.88	109.27	171.51	64.4		236.14	772.93	135.89	39.35	25.59	10.01	3.49	22.56	8.15
815.2	Acute	Male	49	28	360.64	192.9	106.7	36.1	146.18	30.38	115.03	2.96	0.79	2091.49	213.26	123.44	1553.69	230.55	56.38	34.7	16.44	32.78	21.53	14.44	5.65	30.63	16.55	34.86	14.45	56.77	60.99	132.94	30.81	11.73	6.79	85.45	46.47	117.78	57.04	61.59	367.71	941.67	134.66	41.49	29.44	12.23	3.3	22.32	8.43
821.1	Acute	Female	59	28	77.35	191.09	132.1	42.21	103.79	20.11	99.06	3.13	0.95	1801.14	105.77	78.08	1564.15	41.65	1.49	23.74	7.12	8.8	9.21	5.53	2.11	42.44	13.54	13.1	3.22	73.83	52.17	106.88	21.43	5.82	4.29	86.02	272.55	244.14	257.36	259.79	244.74	261.34	23.57	7.12	4.34	4.48	2.94	3.92	1.16
821.2	Acute	Female	59	32	74.68	173.17	120.57	41.48	100.18	19	92.6	2.91	0.92	1683.7	108.84	54.14	1496.38	42.26	1.53	22.97	5.76	8.08	4.94	4.95	1.01	38.79	12.75	12.94	2.25	68.55	51.1	102.35	20.44	5.99	2.98	82.3	221.66	240.38	234.75	203.1	242.7	310.88	21.06	9.15	6.67	4.85	2.65	2.73	1.46
821.3	Acute	Female	59	29	109.44	195.87	128.15	42.2	105.35	21.52	104.06	3.04	0.99	1892.14	150	93.83	1642.37	67.97	6.21	28.3	7.83	14.93	11.41	7.4	2.93	42.06	12.83	18.29	4.92	74.31	58.54	105.65	23.29	8.25	5.16	90.33	278.25	226.01	260.11	268.45	271.9	286.47	36.78	12.05	8.83	6.71	3.2	6.11	2.34
822.1	Acute	Female	23	29	151.48	149.8	71.39	43.43	122.82	26.12	77.91	1.64	0.63	1416.52	198.69	101.45	1038.02	96	14.48	23.35	14.38	23.05	10.87	11.52	2.83	22.61	11.58	26.22	4.63	46.2	66.63	126.37	27.79	10.93	5.58	57.09	181.19	96.6	85.8	142.64	229.45	294.44	57.92	14.15	10.65	10.39	4.71	9.03	2.64
827.1	Acute	Male	69	29	105	203.45	121.47	59.64	135.71	33.25	97.67	2.04	0.72	1775.98	147.75	86.02	1530.84	81.2	7.27	21.55	3.94	14.74	9.97	8.24	2.53	38.6	14.78	18.59	5.95	66.82	67.48	136.14	34.36	8.13	4.73	84.19	172.69	137.49	167	180.06	314.97	547.9	36.48	14.5	12.72	10.52	2.96	3.4	2.47
827.2	Acute	Male	69	30	115.42	180.49	104.53	53.67	122.5	29.38	87.26	1.95	0.71	1586.54	151.76	68.47	1366.36	84.29	9.62	20.69	4.82	14.43	7.18	8.39	1.79	34.63	13.68	19.79	4.99	60.49	66.12	124.03	30.59	8.35	3.77	75.15	195.54	154.52	170.47	142.36	223.58	442.2	41.21	16.38	12.92	9.59	3.1	4.14	2.53
827.3	Acute	Male	69	30	120.42	188.82	109.14	54.3	123.92	30.93	91.43	2.01	0.74	1662.48	173.47	94.92	1444.02	87.65	9.64	23.99	4.74	16.41	10.23	8.8	2.73	36.35	13.05	21.45	6.09	63.9	69.01	124.53	32.04	9.54	5.22	79.42	219.12	162.2	188.86	167.17	238.08	429.95	39.37	17.59	14.77	11.58	3.18	3.69	2.8
829.1	Acute	Male	53	30	70.16	100.7	59.8	27.65	79.43	17.38	54.17	2.16	0.68	985.03	114.89	61.63	786.39	39.28	0.13	17.66	6.91	9.89	6.12	5.53	1.31	23.7	8.34	13.07	0.2	38.29	38.54	81.75	18.55	6.32	3.39	43.25	167.81	143.59	142.12	154.05	112.94	60.03	19.24	6.44	5.08	5.54	2.89	3.4	1.09
829.2	Acute	Male	53	30	107.87	98.65	52.24	32.53	75.16	19.46	69.49	1.61	0.92	1263.58	187.85	116.12	987.87	64.31	4.99	31.57	7.18	14.08	10.1	7.18	2.6	22.57	5.92	16.02	1.85	38.78	48	82.2	22.04	10.33	6.39	54.33	253.34	213.31	127.64	68.41	118.01	145.91	30.04	10.57	8.44	9.41	3.84	3.56	2.09
829.3	Acute	Male	53	30	132.71	127.28	70.58	35.68	80.33	23.08	89.66	1.98	1.12	1630.19	223.4	166.38	1332.28	78.17	8.55	42.71	7.5	17.6	15.94	8.01	4.39	28.59	5.38	17.88	4.43	50.73	53.45	87.18	26.21	12.29	9.15	73.27	315.57	235.52	164.56	109.2	186.64	226.12	34.77	13.88	11.45	11.19	3.64	4	3.16
830.2	Acute	Female	53	25	165.55	196.01	98.97	50.62	120.02	28.58	109.4	1.96	0.91	1989.26	267.26	181.84	1513.15	102.81	13.67	37.84	14.57	27.93	21.46	13.3	6.01	33.48	11.96	26.67	8.15	61.54	74.19	123.98	30.79	14.7	10	83.22	329.99	152.25	146.69	186.53	258.65	391.85	44.33	15.57	15.36	16.91	5.51	7.2	3.71
830.3	Acute	Female	53	25	392.87	246.55	96.86	60.56	163.77	36.72	112.01	1.6	0.68	2036.71	357.58	146.84	1449.18	275.81	62.6	31.19	18.52	55.38	27.63	24.93	7.54	29.8	13.4	55.29	19.45	57.06	82.5	159.98	38.63	19.67	8.08	79.7	251.91	50.94	79.48	93.73	243.27	691.33	153.77	50.59	37.51	20.64	4.49	24.83	10.53
831.1	Acute	Female	54	30	136.6	190.86	94.91	52.89	119.27	28.98	98.9	1.79	0.83	1798.28	230.77	186.38	1362.18	75.1	9.14	37.15	14.55	23.06	22.53	10.92	6.17	33.91	12.98	21.29	6.86	60.38	76.16	123.49	30.73	12.69	10.25	74.92	375.23	171.22	174.87	184.32	177.48	232.81	29.2	11.17	11.81	15.66	5.44	4.6	2.48
831.2	Acute	Female	54	30	149.4	197.42	105.9	55.1	123.72	30.31	105.5	1.92	0.85	1918.31	255.11	186.06	1502.08	89.98	11.24	38	13.93	23.8	21.66	11.62	6.03	36.02	12.64	24.33	7.71	65.4	77.78	129.61	32.03	14.03	10.23	82.61	337.45	205.47	199.09	209.84	230.53	275.86	35.19	14.63	15.3	17.91	5.46	4.03	2.66
833.1	Acute	Male	50	30	113.97	102.89	29.95	43.91	96.18	19.96	53.31	0.68	0.55	969.38	180.31	89.22	776.8	62.82	6.61	32.88	9.63	16.36	7.72	6.76	2.02	18.15	9.37	14.09	1.76	31.06	67.79	94.75	22.83	9.92	4.91	42.72	248.97	158.26	146.82	5.89		108.01	27.77	11.38	11.25	9.38	3.34	4.29	2.5
833.2	Acute	Male	50	19	208.55	187.13	71.32	49.16	116.85	23.31	97.81	1.45	0.84	1778.42	414.17	280.63	1299.77	115.25	16.02	51.2	18.72	41.9	33.71	18.24	9.51	32.84	11.58	35.39	9.63	56.52	81.03	112.94	25.72	22.78	15.43	71.48	399.75	124.87	234.53	279.96	137.13	10.56	30.07	16.86	26.05	30.72	7.74	4.3	4.24
833.3	Acute	Male	50	27	132.69	175.68	70.62	52.52	126.11	24.52	83.04	1.34	0.66	1509.8	244.03	196.33	1192.01	59.7	7.27	42	16.83	23.64	22.76	10.25	6.2	31.57	14.2	19.02	5.66	53.75	83.67	119.58	26.39	13.42	10.8	65.56	367.6	75.78	210.7	257.81	109.62	65.28	12.69	7.54	12.48	17.14	5.53	2.85	2.27
836.1	Acute	Female	84	26	218.28	162.55	82	33.31	92.44	20.73	104.42	2.46	1.13	1898.62	326.4	180.01	1408.08	140.22	21.81	44.07	15.96	35.85	20.87	15.01	5.89	29.9	7.11	31.91	8.96	55.31	55.52	92.19	23.6	17.95	9.9	77.44	324.31	246.36	203.43	129.35	176.17	249.81	66.1	23.71	23.34	17.96	4.37	11.04	5.75
837.1	Acute	Female	48	26	98.9	182	103.04	46.99	120.12	25.23	84.26	2.19	0.7	1532.15	134.64	60.81	1235.17	69.24	4.95	15.98	7.34	16.89	9.04	8.89	2.26	34.31	13.93	18.33	4.04	57.66	59.94	119.26	26.21	7.4	3.34	67.93	197.93	140.39	178.73	183.08	196.23	340.2	35.38	9.6	9.21	7.85	3.21	6.71	2.26
838.1	Acute	Male	71	26	81.61	158.26	72.14	70.14	156.99	28.97	71.42	1.03	0.45	1298.63	120.55	112.01	1117.72	42.68	1.89	30.92	10.67	10.87	10.92	5.01	2.57	28.33	16.95	10.71	4.07	46.6	89.29	161.09	30.14	6.63	6.16	61.47	191.27	126.98	91.61	62.06	222.15	415.46	8.88	8.38	8.5	8.5	2.4	0.79	2.28
838.2	Acute	Male	71	29	116.49	150.69	65.41	61.98	139.75	28.42	70.91	1.06	0.51	1289.33	193.47	132.55	1054.8	68.12	7.27	33.76	12.02	18.44	13.58	8.2	3.57	25.61	13.21	18.85	5.41	45.36	83.14	144.06	29.87	10.64	7.29	58.01	234.21	147.05	116.89	86.63	169.5	265.87	17.01	14.58	14.84	13.55	3.29	2.25	3.29
838.3	Acute	Male	71	29	110.73	134.73	62.43	56.75	128.7	27.38	70.53	1.1	0.55	1282.46	191.54	112	1035.24	72.05	5.84	30.28	9.23	17.55	9.89	8.28	2.55	24.79	12.13	19.09	4.04	42.77	75.71	135.93	29.22	10.53	6.16	56.94	186.58	171.42	107.29	61.96	194.83	293	24.54	14.15	14.11	12.27	3.28	2.67	3.13
844.1	Acute	Male	68	29	209.69	106.24	42.68	36.65	96.73	25.4	60.9	1.16	0.63	1107.26	211.49	82.01	787.06	153.21	27.96	24.86	9.46	19.63	6.95	11.46	2.28	19.32	6.79	29.02	7.11	31.99	52.24	98.99	27.17	11.63	4.51	43.29	220.05	151.68	83.35		42.17	288.14	93.22	25.29	16.79	10.96	2.85	9.96	3.51
844.2	Acute	Male	68	36	238.91	120.3	51.06	38.59	102.56	26.47	68.92	1.32	0.67	1253.13	234.66	102.62	923.3	173.25	32.88	27.72	10.16	24.69	13.08	12.54	3.9	21.37	6.8	31.03	8.62	36.06	54.7	102.96	28.96	12.91	5.64	50.78	186.61	155.24	97.91		116.41	356.95	110.79	26.04	17.78	11.77	3.31	12.43	3.92
844.3	Acute	Male	68	36	246.52	125.47	60.31	36.79	106.64	27.23	80.43	1.64	0.75	1462.46	250.45	89.32	1101.54	181.44	33.55	29.6	10.79	24.79	10.37	13.79	3.2	23.85	7.1	33.46	8.68	40.54	54.68	109.93	29.55	13.77	4.91	60.58	179.32	166.96	101.81	2.46	162.38	458.36	111.4	29.56	20.12	12.15	3.12	13.18	4.8
848.1	Acute	Female	90	30	117.3	124.12	60.75	40.84	119.26	22.11	64.55	1.49	0.54	1173.68	155.44	42.45	908.84	73.56	9.27	18.84	11.97	15.42	3	8.97	0.79	20	10.92	19.96	2.2	40.12	61.02	120.76	23.37	8.55	2.33	49.98	129.75	70.1	87.19	143.13	168.52	288.69	37.49	12.88	10.13	8	3.31	6.47	2.36
848.2	Acute	Female	90	25	151.22	129.49	61.32	43.12	128.85	22.8	67.08	1.42	0.52	1219.63	188.39	38.97	947.36	103.52	15.7	19.49	13.62	19.84	2.91	11.08	0.88	19.15	10.06	26.43	4.49	39.92	63.79	129.44	24	10.36	2.14	52.1	125.51	70.23	75.03	129.58	185.02	319.56	53.24	19.77	14.76	9.45	2.91	8.69	3.69
849.1	Acute	Female	68	25	202.99	231.23	132.15	50.48	119.65	31.29	133.93	2.62	1.12	2435.14	317.84	182.17	1993.25	128.52	19.62	44.84	10.29	32.92	21.19	15.23	6.11	43.87	12.38	29.93	9.6	80.07	72.33	121	34.14	17.48	10.02	109.62	331.42	241.77	257.02	244.66	320.93	486.07	56.86	21.7	21.96	18.79	5.36	8.48	5.23
852.1	Acute	Male	54	25	754.13	241.47	35.48	39.14	157.67	30.23	102.03	0.91	0.65	1855.22	635.47	326.33	789.14	446.74	119.65	59.5	36.22	117.61	66.16	41.2	18.49	9.45	14.39	72.44	32.45	26.13	70.57	144.99	31.39	34.95	17.95	43.4	153.58	186.97	105.15			504.88	253.87	75.71	68.67	36.56	6.25	54.28	19.92
852.2	Acute	Male	54	34	191.08	146.1	45.6	37.13	105.15	25.97	72.34	1.23	0.69	1315.3	308.62	122.79	777.85	133.12	18.89	22.16	13.21	42.51	17.09	18.59	4.86	17.14	9.69	37.76	8.04	31.3	56.54	108.01	27.09	16.97	6.75	42.78	196.34	44.2	2.11	40.44	155.48	351.89	53.89	26.75	24.45	19.31	5.43	11.98	6.92
852.3	Acute	Male	54	26	158.19	132.75	36.88	38.33	101.21	28.08	61.13	0.96	0.6	1111.44	263.09	116.14	650.51	110.66	13.82	19.11	11.74	34.6	15.49	15.25	4.43	15.72	9.86	31.73	6.39	27.58	60.51	101.42	28.88	14.47	6.39	35.78	198.91	28.36	9.87	25.32	107.84	289.34	46.35	20.66	19.51	17.41	5.37	9.22	4.98
855.1	Acute	Female	71	26	83.24	143.97	79.55	45.84	112.17	23.05	66.95	1.74	0.6	1217.35	118.39	41.91	958.51	52.44	4.11	14.83	9.73	11.92	4.36	6.94	1.09	24.3	11.02	14.58	2.21	45.62	54.44	113.76	24.17	6.51	2.31	52.72	184.94	141.72	116.62	98.28	136.49	272.83	26.94	7.96	6.67	6.23	2.87	4.49	1.66
857.1	Acute	Female	37	30	64.84	125.19	49.74	54.35	122.25	26.93	52.6	0.92	0.43	956.35	79	45.83	800.51	30.18	0.38	20.68	5.37	8.43	3.34	3.85	0.64	23.16	14.78	6.8	0.37	37.44	77.86	124.11	28.19	4.35	2.52	44.03	209.23	140.93	121.52	6.38	34.86	235.64	13.93	4.83	4.23	2.99	2.58	3.47	1.49
857.2	Acute	Female	37	30	70.24	149.37	79.75	52.26	119.2	28.11	75.94	1.53	0.64	1380.74	80.26	57.11	1281.78	31.97	1.95	26.71	3.05	6.31	2.71	3.03	0.64	29.02	12.31	7.12	1.14	53.52	75.4	121.36	30.01	4.41	3.14	70.49	236.12	170.82	138.04	75.33	170.53	392.93	15.77	6.13	3.09	1.38	2.2	3.11	1.98
869.1	Acute	Male	57	30	143.74	153.38	68.47	52.15	125.48	22.83	67.44	1.31	0.54	1226.21	179.01	45.98	907.26	94.8	12.81	16.52	10.33	19.76	3.87	10.69	1.27	25.28	14.64	22.18	4.58	41.79	66.25	127.1	23.93	9.85	2.53	49.9	239.56	167.06	122.03	38.45	43.17	251.12	50.77	16.16	12.72	7.93	3.27	8.51	3.59
869.2	Acute	Male	57	23	154.67	144.63	66.06	48.69	118.92	21.33	71.09	1.36	0.6	1292.6	178.75	46.07	960.36	95.42	15.33	19.75	12.06	18.28	5.8	9.56	1.66	22.96	12.07	18.5	4	39.67	60.9	115.91	23.48	9.83	2.53	52.82	243.62	200.92	137.37	28.58	39.69	225.39	58.39	12.43	9.86	7.44	3.6	9.76	2.65
869.3	Acute	Male	57	33	123.14	133.58	52.96	47.19	116.1	20.79	59.94	1.12	0.52	1089.81	162.29	38.81	787.92	75.22	9.52	15.27	9.36	17.86	3.05	9.17	0.92	20.53	12.85	17.26	2.67	34.02	62.39	114.89	22.38	8.93	2.13	43.33	224.08	152.89	91.94	6.82	27.25	227.3	41.44	10.4	7.89	6.5	3.82	7.95	2.7
877.1	Acute	Female	61	28	87.97	164.56	101.62	35.81	103.21	22.62	89.67	2.84	0.87	1630.4	141.34	92.63	1337.68	53.91	3.22	23.77	7.26	14.42	10.28	6.81	2.69	33.67	9.84	15.11	3.69	59.42	53.11	101.29	24.12	7.77	5.09	73.57	233.6	165.99	181.64	211.6	244.37	296.75	23.95	7.43	5.87	6.7	3.39	4.87	2.05
880.1	Acute	Male	41	30	138.99	172.89	93.47	42.32	116.3	27.34	82.4	2.21	0.71	1498.2	157.81	59.6	1175.38	97.51	13.58	15.41	6.64	22.69	9.29	11.22	2.41	29.77	11.22	23.5	5.48	51.9	51.46	118.35	28.64	8.68	3.28	64.64	183	141.97	113.73	103.97	212.64	427.52	57.17	15.53	11.13	6.79	2.84	10.81	4.01
884.1	Acute	Male	68	30	107.19	43.48	6.49	19.4	72.16	11.49	26.43	0.33	0.37	480.54	129.96		247.54	70.46	7.15	8.66	9.87	11.95		7.53		6.1	6.79	17.17		10.58	34.49	69.48	13.15	7.15		13.61	78.09	70.34	35.5			90.08	48.98	8.72	4.96	5.2	3.79	7.82	0.88
885.1	Acute	Male	70	28	158.87	115.13	34.43	54.43	125.61	26.26	47.8	0.63	0.38	869.05	166.85	69.79	559.81	104.63	15.11	16.41	10.33	19.03	7.21	9.43	2.05	13.3	11.09	21.21	4.51	24.33	67.41	128.03	27.99	9.18	3.84	30.79	185.63	159.98	40.33		11.84	253.04	78.48	11.87	7.82	6.11	2.85	11.61	2.04
885.2	Acute	Male	70	28	109.53	107.38	33.29	52.07	120.39	26.59	43.14	0.64	0.36	784.41	144.95	53.41	541.51	73.88	7.58	14.55	6.95	15.05	3.19	7.45	0.81	14.46	11.64	17.73	2.58	25.32	66.72	122.34	27.81	7.97	2.94	29.78	162.66	129.48	36.46		30.8	260.83	45.94	12.27	8.9	6.83	2.89	5.91	2.01
891.1	Acute	Male	85	28	147.64	153.71	76.29	42.25	103.06	16.08	97.02	1.81	0.94	1764	269.92	135.99	1302.17	78.83	9.6	37.44	12.34	23.02	13.48	12.09	3.68	28.83	11.58	22.21	3.1	52.71	59.86	106.13	19.11	14.84	7.48	71.62	319.94	197.97	152.01	115.71	147.01	259.69	26.84	12.08	13.93	17.34	6.44	4.07	2.34
892.1	Acute	Male	63	30	165.93	147.43	43.31	67.03	137.34	26.75	52.41	0.65	0.38	952.92	160.78	46.15	749.86	108.35	18.42	15.34	8.13	19.42	5.05	10.77	1.19	19.79	17.88	22.66	4.14	31.68	89.1	139.62	28.38	8.84	2.54	41.24	186.48	96.78	63.67		13.49	366.86	66.28	15.74	11.43	9.43	4.67	9.41	2.7
892.2	Acute	Male	63	28	215.49	142.65	38.12	62.53	137.21	21.38	48.67	0.61	0.35	885.01	156.21	73.94	599.34	139.56	29.26	19.46	14.18	22.47	3.3	11.29	0.91	15.66	18.77	26.09	7.26	29.99	93.54	141.27	22.42	8.59	4.07	32.96	232.04	149.16	38.89			331.29	87.2	21.5	12.6	8.7	4.49	12.39	3.4
893.1	Acute	Male	65	23	132.64	203.66	113.09	46.67	112.91	27.58	109.28	2.42	0.97	1987.02	220.18	131.02	1547	90.55	9.08	28.63	8.11	25.59	17.72	12.08	4.85	37.17	11.71	23.68	7.08	64.04	56.83	113.9	28.95	12.11	7.21	85.08	289.73	173.32	148.91	130.46	263.52	514.57	33.2	16.99	16.77	14.83	3.98	5.76	4.18
894.1	Acute	Male	39	23	118.6	120.83	60.75	32.68	77.35	20.84	72.29	1.86	0.93	1314.36	182.71	103.05	993.6	73.73	7.44	25.54	9.25	17.78	10.97	8.53	2.9	21.55	7.98	18.64	2.97	40.45	49.74	80.72	22.8	10.05	5.67	54.65	210.95	151.86	108.66	73.86	145.42	269.79	41.62	12.02	9.37	10.13	4.3	5.79	1.99
896.1	Acute	Female	70	23	126.79	253.64	165.19	65.52	144.46	29.18	119.63	2.52	0.83	2175.22	151.85	106.59	1874.74	76.32	10.12	27.63	5.35	15.38	12.24	8.59	3.31	52	19.25	17.2	7.33	89.5	73.71	150.27	29.93	8.35	5.86	103.11	331.02	350.59	306.59	208.65	240.89	419.7	36.95	13.87	11.86	8.97	3.13	4.63	2.57
896.2	Acute	Female	70	34	91.73	249.56	167.92	69.44	148.53	31.52	128.44	2.42	0.86	2335.41	138.32	122.06	2046.79	51.65	3.74	32.9	4.75	11.66	14.36	6.43	3.77	51.43	17.02	11.87	6.35	91.17	77.44	157.04	33.11	7.61	6.71	112.57	304.99	341.14	271.04	199.87	346.12	558.04	18.69	8.27	8.8	8.89	2.89	1.83	1.96
896.3	Acute	Female	70	34	129.82	226.8	137.49	64.92	143.51	32.1	120.02	2.12	0.84	2182.35	189.89	128.64	1856.88	81.46	9.47	33.03	4.63	17.3	14.01	9.65	3.77	45.19	16.34	19.5	6.85	78.77	79.68	151.21	33.75	10.44	7.07	102.12	295.45	269.78	206.52	148.79	310.73	583.03	35.59	14.77	13.02	11.96	3.77	3.95	2.9
901.1	Acute	Male	41	26	144.6	195.9	118.78	32.33	94.26	21.47	100.73	3.67	1.07	1831.48	197.29	113.62	1458.81	98.7	12.45	20.33	6.87	28.5	16.91	12.37	4.39	36.47	9.29	25.34	7.18	63.85	38.58	93.96	22.87	10.85	6.25	80.23	217.13	189.52	176.72	202.36	289.47	407.08	51.68	15.57	12.75	9.57	3.41	10.3	4.5
901.2	Acute	Male	41	22	163.45	175.62	102.6	33.16	93.73	19.84	91.03	3.09	0.97	1655.23	182.89	73.21	1366.8	116.5	17.91	17.2	5.61	24.36	10.11	12.28	2.65	32.31	9.07	27.33	6.8	57.36	43.62	93.43	21.61	10.06	4.03	75.17	191.02	141.32	137.56	155.5	254.97	469.64	71.55	19.1	11.06	6.8	3.23	11.73	4.27
906.1	Acute	Male	66	22	131.58	105.32	39.36	40.2	89.65	21.27	62.07	0.98	0.69	1128.66	223.58	90.09	738.51	93.1	9.68	18.56	7.87	22.09	8.29	10.79	2.14	14.06	8.82	21.86	2.89	27.01	56.28	92.08	23.59	12.3	4.95	40.62	129.88	152.13	38.78		109.15	356.18	49.02	12.55	11.66	14.79	5.76	5.58	1.68
908.1	Acute	Male	79	21	139.57	137.35	78.33	20.68	74.05	23.37	83.54	3.79	1.13	1519.01	223.53	131.13	1395.1	66.86	9.78	36.71	4.42	28.72	13.8	10.46	3.54	30.39	8.39	21.24	5.41	52.83	47.23	68.12	24.4	12.29	7.21	76.73	33.58	25.49	175.13	394.08	380.51	354.53	14.48	18.2	18.57	12.29	2.98	7.96	5.91
908.2	Acute	Male	79	21	101.68	135.46	77.29	24.87	79.28	21.54	82.44	3.11	1.04	1499.05	161.33	119.97	1392.75	35.86	3.78	34.43	4.36	21.54	11.6	7.33	2.79	29.11	9.34	12.8	3.05	51.87	49.86	75.73	22.77	8.87	6.6	76.6	66.78	49.03	152.9	331.25	361.52	388.5	2.5	10.76	10.9	7.52	2.6	5.96	4.64
909.1	Acute	Female	72	30	153.18	173.11	73.78	54.86	137.37	24.41	75.94	1.34	0.55	1380.83	209.56	64.17	1010.27	102.55	14.37	18.87	14.54	26.07	7.61	13.17	2.21	26.36	16.7	26.78	5.8	45.08	76.6	137.82	25.29	11.52	3.53	55.56	230.43	124.76	105.59	60.65	109.5	350.15	46.46	18.8	16.66	12.65	4.37	8.21	4.26
909.2	Acute	Female	72	21	137.82	178.82	72.69	54.02	134.94	30.02	79.86	1.35	0.59	1452.04	222.29	82.36	1073.34	97.85	10.91	18.12	11.58	28.56	10.28	13.47	2.89	26.19	15.26	27.59	5.52	44.95	77.34	132.68	31.18	12.23	4.53	59.03	209.94	61.48	81.57	94.97	183.55	405.99	40.22	16.94	16.87	14.23	4.99	7.51	4.43
913.1	Acute	Male	54	24	222.22	156.92	77.05	41.45	110.9	24.2	80.17	1.86	0.72	1457.62	221.16	93.29	1011.59	145.46	26.58	22.43	13.55	30.7	14.58	14.31	4.15	23.26	10.04	29.79	8.35	43.61	48.99	115.03	25.37	12.16	5.13	55.63	188.42	204.14	105.12	47.87	131.85	335.59	91.1	22	18.1	10.83	2.78	15.77	4.76
1003_167	LC_5 Month	Male	55	33	160.94	159.3	82.04	35.65	111.95	24.99	74.11	2.3	0.66	1347.55	178.07	63.91	1086.21	109.15	18.24	16.35	9.26	25.06	9.17	11.73	2.72	26.53	9.06	27.52	6.63	49.67	54.3	108.87	25.78	9.79	3.51	59.74	158.85	94.88	131.25	175.48	201.01	304.78	64.15	19.28	13.76	7.74	2.57	11.13	4.27
1004_9	LC_5 Month	Male	50	26	123.41	199.99	103.55	60.14	157.19	35.02	82.15	1.72	0.52	1493.78	159.07	104.66	1243.45	80.42	11.41	21.44	12.65	21.38	13.99	9.48	4.05	33.99	14.24	21.33	8.22	60.81	86.56	157.83	34.69	8.75	5.76	68.39	236.64	166.43	191.62	179.07	185.25	313.25	32.8	16.81	14.87	9.67	1.87	5.51	4.03
1006_19	LC_5 Month	Male	38	31	287.88	109.88	16.71	37.17	136.64	35.28	43.3	0.45	0.32	787.38	292.45	144.06	341.86	186.48	39.46	23.53	24.98	43.7	20.82	17.36	5.86	6.26	8.95	39.82	11.37	16.55	75.74	137.38	35.57	16.08	7.92	18.8	75.05	103.54	59.22	35.6	58.65	121.59	113.24	29.59	24.91	15.21	3.63	20.54	6.78
1009_8	LC_5 Month	Female	59	26	138.24	276.72	169.4	75.65	191.72	40.35	121.4	2.24	0.63	2207.47	140.75	132.35	1948.58	70.57	14.17	30.8	17.12	14.26	14.58	7.66	4.43	50.92	20.77	17.77	8.95	95.97	114.51	196.72	40.42	7.74	7.28	107.17	415.62	359.27	356.71	305.65	224.2	246.61	38.98	12.14	8.09	6.74	3.41	5.79	2.3
1010_6	LC_5 Month	Female	52	23	138.51	224.52	96.34	81.58	193.41	40.66	76.33	1.18	0.39	1387.89	172.57	96.22	1084.68	97.09	13.54	16.72	16.2	27.12	14.14	11.97	4.07	31.91	21.28	28.11	10.32	55.29	111.8	196.47	39.38	9.49	5.29	59.65	233.75	127.33	115.54	76.15	178.42	414.37	38.73	23.26	20.16	12.32	2.47	6.9	5.41
1011_3	LC_5 Month	Male	59	34	145.95	223.79	126.52	69.89	184.95	47.36	94.12	1.81	0.51	1711.29	140.48	135.54	1484.41	97.69	17.79	24.71	11.28	17.16	15.62	7.92	4.39	36.6	15.14	21.78	9.67	72.71	101.84	185.29	46.9	7.73	7.45	81.64	192.37	156.85	210.18	283.06	301.17	376.21	45.55	17.52	14.77	11.46	2.57	4.94	2.67
1013_11	LC_5 Month	Male	70	25	134.02	206.38	114.89	64.58	170.34	36.24	83.33	1.78	0.49	1515.14	128.14	82.79	1322.79	84.91	14.05	19.02	11.84	16.17	8.83	8.34	2.61	34.92	16.14	20.74	7.36	65.72	93.36	171.92	36.11	7.05	4.55	72.75	218.11	207.85	211.83	200.27	195.48	299.66	45.41	13.99	10.89	7.11	2.28	7.31	2.81
1014_15	LC_5 Month	Female	70	22	97.24	209.25	108.09	81.06	192.98	37.01	77.51	1.33	0.4	1409.32	78.62	81.87	1306.62	43.12	8.62	24.52	14.02	8	6.66	4.16	1.78	36	20.95	11.41	5.08	66.77	118.42	197.58	37.15	4.32	4.5	71.86	310.26	254.71	237.13	152.65	118.58	185.91	21.8	9.01	5.52	3.6	2.39	2.9	1.58
1017_77	LC_5 Month	Female	51	34	307.26	206.72	82.48	73.53	191.08	36.95	81.9	1.12	0.43	1489.13	254.6	133.08	1087.46	194.98	45.68	25.57	25.66	37.57	21.43	16.38	6.25	20.42	14.88	36.99	13.38	50.85	114.11	190.54	38.82	14	7.32	59.81	226.77	220.56	157.54	87.51	125.43	232.86	137.44	22.79	16.12	13.05	5.1	21.35	3.71
1018_148	LC_5 Month	Female	58	22	158.97	244.59	102.94	92.69	219.49	38.98	78.79	1.11	0.36	1432.63	197.76	101.66	1133.09	102.9	16.3	18.19	18.84	28.5	15.65	12.95	4.75	35.46	24.62	29.19	11.98	59.23	128.43	221.22	37.45	10.88	5.59	62.32	259.53	169.2	156.21	82.65	142.57	368.15	41.2	22	21	14.65	2.93	7.12	4.99
1019_27	LC_5 Month	Female	59	22	174.26	198.86	99.19	48.56	133.03	30.38	85.67	2.04	0.64	1557.64	192.69	104.03	1255.32	94.76	21.93	23.1	13.07	28.13	14.61	11.96	4.18	30.75	13.06	24.78	7.34	61.39	79.64	134.37	31.02	10.6	5.72	69.04	271.76	192.11	201.09	195.41	139.65	188.8	47.91	17.65	14.37	11.21	4.58	9.66	4.04
1023_116	LC_5 Month	Female	61	25	67.2	258.9	154.01	71.18	168.99	35.98	106.65	2.16	0.63	1939.09	70.52	94.99	1703	31.43	2.71	22.56	9.76	11.22	14.12	4.9	3.82	48.62	18.24	9.86	6.55	85.28	94.11	170.6	35.7	3.88	5.22	93.66	419.03	332.14	301.46	160.98	155.45	315.66	7.15	8.34	6.94	4.51	1.6	2.31	2.25
1024_37	LC_5 Month	Female	49	21	75.81	176.53	86.83	69.21	161.42	29.73	63.8	1.25	0.4	1159.98	81.17	29.91	1024.58	35.43	4.06	14.43	9.65	11.27	2.7	5.91	0.57	29.64	19.08	12.34	2.36	53.16	94.9	167.29	29.82	4.46	1.65	56.35	208.07	198.67	162.88	74.71	95.52	254.1	12.26	8.56	7.54	4.96	2.63	3	1.98
1025_0	LC_5 Month	Female	49	20	75.53	183.17	93.57	76.87	178.99	34.23	70.37	1.22	0.39	1279.55	85.44	49.06	1147.02	37.96	4	18.88	9.83	7.6	3.67	4.99	1.01	31.98	19.08	11.12	3.25	57.55	104.88	184.29	34.48	4.7	2.7	63.08	215.14	194.77	173.93	108.88	133.66	290.54	12.05	6.59	6.99	6.22	2.51	1.35	1.18
1030_81	LC_5 Month	Female	52	24	175.8	206.05	145.63	18.76	87.49	30.79	133.17	7.76	1.52	2421.35	267.13	227.22	2211.66	78.93	16.8	52.23	10.22	33.2	26.98	12.05	7.34	46.78	7.56	24.8	10.77	87.69	54.39	83.81	31.13	14.69	12.5	121.64	55.22	56.24	283.55	709.76	669.48	422.68	14.64	20.61	21.01	16.4	3.54	7.92	6.46
1031_97	LC_5 Month	Male	62	31	343.21	205.42	72.33	41.58	131.08	37.94	102.47	1.74	0.78	1863.14	396.59	224.16	1238.2	209.46	49.87	38.69	22.41	63.17	33.11	24.04	9.56	20	9.15	49.42	16.46	49.6	84.35	134.37	39.03	21.81	12.33	68.1	177.51	82.7	63.32	201.46	321.84	380.01	105.36	37.67	33.85	24.85	6.85	21.35	9.8
1033_79	LC_5 Month	Male	69	30	151.68	220.93	132.87	45.1	134.78	32.11	106.02	2.95	0.79	1927.76	171.66	130.53	1644.1	97.65	16.82	25.82	10.62	26.8	18.34	11.14	5.13	37.34	9.05	26.53	9.45	76.74	69.71	135.11	32.6	9.44	7.18	90.42	223.57	147.74	202.5	306.97	350.97	417.03	49.25	18.59	14.23	8.86	2.13	9.62	4.66
1034_127	LC_5 Month	Female	69	31	143.9	218.38	116.93	55.56	159.05	37.14	98.11	2.1	0.62	1783.82	205.62	145.68	1377.13	87.56	14.51	25.22	15.58	26.98	19.83	12.16	5.75	35.05	12.49	26.61	9.11	68.39	86.32	161.66	37.1	11.31	8.01	75.74	285.11	180.09	189.91	244.55	245.92	262.86	34.35	15.21	15.2	14.61	3.99	6.74	3.53
1036_92	LC_5 Month	Female	47	31	63.91	198.37	114.38	74.17	175.25	38.45	77.73	1.54	0.44	1413.42	64.86	62.69	1298.43	31.53	3.24	18.86	8.11	4.87	5.44	3.02	1.59	34.26	16.01	8.53	4.21	65.9	96.49	178.5	38.5	3.57	3.45	71.41	223.96	230.75	202.36	131.08	180.21	321.2	12.19	5.4	5.31	4.76	1.67	0.65	0.77
1037_24	LC_5 Month	Male	61	25	64.44	249.01	153.29	79.03	182.69	37.06	97.63	1.94	0.53	1775.2	71.06	89.47	1619.46	23.03	2.69	21.31	9.15	6.74	10.29	3.46	2.84	46.39	19.42	7.11	5.97	83.93	98.85	185.5	36.84	3.91	4.92	89.07	336.37	344.67	304.32	188.26	172.95	265.04	6.85	4.32	4.05	4.36	1.97	0.53	0.87
1041_41	LC_5 Month	Male	54	23	91.69	216.8	119.73	72.09	188.24	45.26	87.09	1.66	0.46	1583.48	105.47	112.76	1354.13	46.1	7.79	20.83	9.94	11.12	12.71	5.5	3.62	36.83	16.84	11.57	6.25	68.74	100.16	189.52	44.97	5.8	6.2	74.47	231.17	168.25	211.98	270.6	241.7	252.54	19.06	5.87	5.66	7.8	3.2	2.22	0.88
1045_4	LC_5 Month	Male	65	25	211.02	183.07	79.56	68.29	190.49	42.14	75.16	1.17	0.39	1366.63	184.3	122.92	1026.2	134.7	31.37	23.27	18.83	24.86	14.47	11.26	3.99	21.48	14.44	29.15	10.21	50.13	108.7	193.8	42.18	10.14	6.76	56.44	154.58	109.65	84.53	139.24	219.8	365	69.28	22.61	17.76	13.29	3.82	9.63	3.91
1046_29	LC_5 Month	Female	69	24	123.1	228.2	132.34	63.39	168.08	31.64	101.58	2.09	0.6	1846.94	168.86	94.71	1549.16	78.89	11.13	21	13.78	20.76	11.49	10.42	3.32	37.32	15.17	23.83	8.09	73.82	89.11	169.48	31.87	9.29	5.21	85.2	222.46	173.08	195.49	266.68	308.39	389.63	32.81	14.42	12.42	10.87	3.36	5.91	3.05
1047_199	LC_5 Month	Male	63	31	141.21	165.68	87.46	48.97	144.67	29.03	72.28	1.79	0.5	1314.16	153.07	79.57	1071.56	91.33	15.46	17.2	10.23	20.29	8.56	9.62	2.49	26.15	11.48	24.25	6.58	52.94	74.48	145.54	29.34	8.42	4.38	58.93	141.72	111.75	122.46	198.5	236.2	276.74	49.88	16.12	10.93	7.79	2.9	8.26	3.13
1048_57	LC_5 Month	Male	74	30	371.21	215.01	87.78	56.99	167.26	34.14	92.37	1.54	0.55	1679.5	312.59	150.15	1154.63	252.61	60.07	25.91	20.17	47.75	22.18	21.3	6.26	24.64	13.16	50.9	18.22	52.53	87.88	164.3	34.75	17.19	8.26	63.5	191.73	122.16	91.92	105.12	212.17	444.15	150.73	42.16	30.13	18.58	4.77	22.42	7.5
1049_76	LC_5 Month	Female	73	29	148.59	144.6	64.21	51.98	148.49	33.66	61.22	1.24	0.41	1113.21	156.41	83.18	826.04	97.76	17.91	17.21	13.54	19.97	9.58	9.58	2.69	19.72	11.29	24.31	6.24	41.6	83.17	151.08	33.92	8.6	4.57	45.43	145.94	100.56	85.24	117.79	163.66	241.79	51.82	16.51	12.32	9.92	3.48	7.99	2.81
1051_128	LC_5 Month	Female	60	26	218.27	260.59	134.33	53.93	155.93	34.84	110.18	2.49	0.71	2003.43	277.67	149.61	1577.84	144.34	24.28	25.18	14.58	44.65	24.85	18.02	7.28	39.83	14.66	37.01	13.47	74.44	76.27	151.08	34.67	15.27	8.23	86.78	252.11	173.07	236.59	278.89	269.75	378.5	70.18	27.13	25.79	16.57	3.22	15	7.1
1052_107	LC_5 Month	Male	40	27	169.59	268.53	159.15	58.18	163.27	52.51	120.63	2.74	0.74	2193.29	198.73	191.03	1855.29	113.2	20.84	23.48	11.31	29.13	24.42	11.86	7.43	41.45	10.9	28.09	12.62	87.12	95.16	162.74	52.23	10.93	10.51	102.04	225.18	193.33	238.08	377.86	430.44	439.33	60.78	13.71	13.21	14.35	4.3	8.8	3.27
1053_83	LC_5 Month	Female	27	22	152.26	206.02	73.69	99.47	239.74	38.66	66.65	0.74	0.28	1211.84	160.63	106.61	976.35	84.3	16.57	25.37	24.56	17.13	9.36	8.86	2.68	29.03	26.22	20.88	8.16	50.74	147.4	245.08	38.4	8.83	5.86	53.7	328.65	213.74	161.02		26.67	256.5	44.05	15.13	12.14	9.53	2.91	4.22	2.49
1054_93	LC_5 Month	Male	67	24	94.79	189.53	117.85	58.57	151.59	28.98	79.73	2.01	0.53	1449.79	79.88	48.16	1331.17	54.7	8.19	16.86	7.21	7.29	3	4.86	0.94	36.16	15.35	12.49	4.13	67.53	79.11	151.85	29.18	4.39	2.65	73.21	205.97	230.94	233.14	182.81	169.78	290.78	32.03	8.43	5.55	3.51	1.91	3.71	1.11
1055_176	LC_5 Month	Female	64	30	238.54	188.81	89.77	55.33	152.41	33.35	84.28	1.62	0.55	1532.46	233.61	120.83	1147.61	148.57	33.26	26.74	17.67	31.62	17.11	13.87	5.1	26.07	10.74	31.51	11.09	54.78	83.48	154.57	34.21	12.85	6.65	63.12	247.46	226.35	186.84	162.12	135.99	154.15	87.5	23.7	18.98	13.2	3.59	13.99	4.37
1056_201	LC_5 Month	Male	56	27	172.76	277.83	156.15	78.9	209.99	52.18	111.05	1.98	0.53	2019.15	173.91	148.38	1720.91	117.16	21.06	23.75	13.56	23.48	18.84	11.2	5.79	45.2	17.34	28.03	13.91	84.69	110.71	212.88	50.96	9.56	8.16	94.65	293.97	231.65	255.51	292.41	303.12	408.1	60.6	21.69	16.52	10.64	1.78	9.23	4.44
1057_20	LC_5 Month	Male	63	28	189.14	199.11	101.62	39.84	130.03	29.9	92.5	2.55	0.71	1681.95	221.95	99.75	1346.78	123.87	22.92	21.33	10.87	36.98	14.41	15.12	4.05	30.03	10.91	33.82	9.51	60.23	67.03	129.12	30.48	12.21	5.49	74.07	160.86	107.84	122.48	205.2	312.23	438.49	61.95	25.29	19.68	10.87	3.25	13.85	6.84
1058_18	LC_5 Month	Female	60	22	73.82	207.89	107.99	84.46	198.23	41.39	73.37	1.28	0.37	1334.13	71.54	65.88	1210.03	31.42	4.93	18.09	10.68	5.67	4.99	4.21	1.47	35.05	20.64	9.98	4.04	65.13	116.07	204.54	41.2	3.93	3.62	66.55	271.96	211.88	211.24	172.91	125.09	188.16	12.87	5.23	4.07	4.97	2.88	0.93	0.49
1059_103	LC_5 Month	Female	57	26	107.07	215.92	137.41	54.31	145.28	31.67	94.38	2.53	0.65	1716.09	110.54	69.51	1507.22	67.23	10.51	16.11	7.94	12.85	7.51	6.96	2.23	38.69	12.87	17.04	6.1	75.36	73.1	144.34	31.98	6.08	3.82	82.89	249.5	247.57	247.03	219.88	214.85	323.24	38.19	10.45	7.08	5.33	2.41	5.4	1.85
1060_138	LC_5 Month	Female	18	26	78.55	156.08	89	49.2	140.58	34.66	61.85	1.81	0.44	1124.63	94.37	57.51	960.37	53.02	5.59	13.25	9.02	10.85	6.24	5.31	1.88	26.99	10.42	15.22	4.46	51.78	71.94	140.27	34.23	5.19	3.16	52.82	161.58	145.27	167.93	185.01	164.42	175.98	25.15	9.85	7.72	5.57	1.73	3.75	1.71
1061_133	LC_5 Month	Male	51	31	192.83	278.59	176.65	53.5	143.39	33.6	130.8	3.3	0.91	2378.37	183.3	134.24	2041.93	124.98	24.92	26.63	11.29	25.26	17.45	11.96	5.09	49.91	13.51	27.66	12.02	96.29	76.08	142.71	34.19	10.08	7.38	112.3	372.87	312.44	331.17	329.78	282.52	375.89	74.34	20.89	13.62	8.64	3.03	11.43	4.01
1063_170	LC_5 Month	Male	62	24	82.58	228.41	127.94	77.04	195.8	41.28	87.92	1.66	0.45	1598.71	107.21	87.16	1317.06	46.31	5.43	16.44	13.43	14.12	10.75	7.25	3.13	38.04	18.54	16.51	6.29	71.31	100.41	201.81	40.34	5.9	4.79	72.44	247.66	219.81	201.42	204.95	229.86	259.08	15.17	8.8	9.64	8.25	2.43	2.14	1.95
1066_0	LC_5 Month	Female	38	25	93.49	243.14	108.29	107.62	255.56	58.76	80.3	1.01	0.31	1460.05	81.75	113.98	1301.38	46.45	9.22	23.08	14.23	10.59	11.51	5.25	3.43	34.04	24.37	10.38	7.29	65.57	150.3	260.77	58.06	4.5	6.27	71.57	225.01	110.06	156.35	206.09	228.16	385.7	12.66	6.55	7.39	8.34	2.91	0.96	1.61
1067_10	LC_5 Month	Male	51	26	87.37	202.08	118.54	60.34	149.76	33.31	81.84	1.96	0.55	1488.11	113.63	76.11	1288.73	44.35	5.85	17.17	8.32	12.51	8.47	6.45	2.42	36.9	15.29	14.48	4.85	67.98	83.86	153.6	33.34	6.25	4.19	70.88	273.53	252.3	247.04	217.47	146.23	139.03	21.17	8.19	6.24	6.23	3.19	3.72	1.39
1069_129	LC_5 Month	Male	72	36	287.02	245.23	140.35	45.63	123.04	28.52	120.94	3.08	0.98	2199.1	270.61	134.77	1768.29	212.68	40.91	23.46	10.74	41.2	19.46	18.89	5.26	35.95	9	44.9	16.53	72.37	54.43	117.9	29.98	14.88	7.41	97.25	204.74	188.07	136.24	124.1	370.1	752.36	130.38	35.07	23.7	12.9	2.76	21.21	7.49
1070_0	LC_5 Month	Female	57	27	194.31	280	154.09	87.4	204.72	45.61	111.19	1.76	0.54	2021.76	191.74	110	1702.37	132.83	26.41	21.77	15.05	26.25	13.46	12.82	4.11	43.65	20.75	29.94	13.56	83.43	118.3	212.13	44.94	10.54	6.05	93.63	284.84	283.19	260.22	231.49	246.62	410.82	66.65	26.44	20.48	12.6	3.02	9.14	4.84
1071_155	LC_5 Month	Female	57	28	116.37	222.64	102.19	92.3	225.13	47.69	77.39	1.11	0.34	1407.24	109.41	94.52	1172.13	58.86	12.37	22.38	16.98	13.61	9.92	6.84	2.88	32.38	22.37	15.28	6.71	62.41	131.59	230.87	47.48	6.02	5.2	64.46	279.06	190.37	175.49	138.97	142.81	245	28.31	9.14	8.12	7.33	3.24	4.58	1.91
1072_44	LC_5 Month	Female	52	25	113.6	281.67	190.55	68.86	176.42	46.27	134.11	2.77	0.76	2438.52	139.77	158.95	2207.93	72.16	10.18	32.85	10.67	13.16	19.14	6.53	5.62	55.44	14.49	17.55	10.57	104.28	95.22	180.1	46.23	7.69	8.74	121.43	341.32	324.03	363.43	394.18	395.37	405.22	33.11	13.41	11.03	8.47	1.63	2.99	2.51
1073_123	LC_5 Month	Female	77	24	172.6	258.74	129.88	81.41	206.57	36.62	99.38	1.6	0.48	1806.99	184.02	126.55	1451.75	100.23	20.54	26.55	20.97	26.16	16.27	11.87	4.67	39.63	21.11	24.92	10.93	74.49	113.57	208.55	36.15	10.12	6.96	79.84	360.17	271.84	246.91	152.51	130.7	296.95	44.51	18.74	17.2	12.14	2.82	7.65	4.22
1074_0	LC_5 Month	Female	41	22	154.36	320.16	190.57	81.96	213.61	52.48	130.94	2.33	0.61	2380.92	207.11	163.5	1981.61	103.97	16.84	22.69	14.01	28.99	22.48	13.45	6.66	54.91	20.32	30.53	13.92	101.11	109.44	218.64	51.01	11.39	8.99	108.98	328.1	281.21	315.46	389.53	377.91	366.07	42.49	21.19	19.74	14.96	3.3	6.48	4.6
1075_0	LC_5 Month	Male	59	34	188.83	259.82	142.67	70.95	186.98	42.58	112.14	2.01	0.6	2039.06	181.98	135.15	1691.87	116.13	25.43	26.49	12.98	26.45	19.03	11.76	5.41	41.24	15.84	26.1	11.53	81.2	100.46	188.74	42.67	10.01	7.43	93.05	294.19	216.87	238.57	265.75	269.03	393.91	57.63	21.33	16.91	11.48	3.16	9.34	4.35
1076_0	LC_5 Month	Male	55	24	54.07	235.92	151.12	76.53	174.19	37.06	91.63	1.97	0.53	1666.04	50.02	65.16	1565.18	28.84	1.45	16.45	7.19	4.85	8.76	3.09	2.38	45.32	18.57	7.49	5.77	80.44	93.67	177.31	36.39	2.75	3.58	86.08	234.69	299.81	284.78	202.8	220.37	351.41	7.09	4.95	5.71	4.87	1.35	0.01	0.89
1077_109	LC_5 Month	Male	60	22	104.55	206.08	119.2	59.03	151.1	31.93	82.23	2.02	0.54	1495.22	132.26	77.06	1259.95	67.54	8.89	14.96	9.72	16.94	8.82	8.05	2.58	35.42	15.17	19.11	6.59	65.96	76.85	150.75	31.56	7.27	4.24	69.29	212.3	204.65	207.32	192.42	195.66	272.96	29.97	12.9	11.45	8.49	2.6	4.29	2.55
1078_136	LC_5 Month	Female	77	24	110	289.67	174.61	85.22	193.27	36.15	111.62	2.05	0.58	2029.52	110.65	88.7	1832.06	55.29	10.15	20.33	11.83	14.5	10.91	7.49	3.22	51.88	22.65	15.94	8.42	94.38	112.71	198.4	35.67	6.09	4.88	100.76	406.3	422.49	354.68	191.57	146.84	277.9	22.96	9.9	8.82	7.1	2.95	4.1	2.3
1082_163	LC_5 Month	Male	78	23	167.55	210.44	111.23	46.99	139.77	30.23	89.71	2.37	0.64	1631.15	196.43	96.05	1280.84	112.94	19.46	18.49	10.94	30.94	14.41	12.99	4.35	32.33	11.16	28.93	10.37	62.72	67.4	136.2	30.07	10.8	5.28	70.44	210.93	139.37	166.33	201.49	230.12	361.16	59.21	21.84	17	10.1	2.39	11.62	5.15
1083_0	LC_5 Month	Female	73	20	155	290.49	195.05	66.36	168.95	31.88	127.69	2.94	0.76	2321.73	147.95	122.77	2026.83	92.61	17.76	24.4	12.59	18.68	16.69	9.53	4.83	55.91	18.97	21.5	10.95	103.65	87.5	171.6	31.33	8.14	6.75	111.47	332.06	395.09	389.48	319.33	269.21	355.77	51.07	14.37	12.38	9.31	2.67	7.01	2.39
1084_104	LC_5 Month	Female	61	26	121.93	246.46	131.84	88.71	208.63	41.93	91.32	1.49	0.44	1660.52	84.92	99.64	1489.58	67.73	13.58	21.47	14.22	10.71	9.78	6.02	2.91	39.97	23.41	15.29	8.31	75.76	130.07	212.95	41.51	4.67	5.48	81.92	269.11	216.44	227.88	215.89	219.57	343.3	42.03	9.24	4.42	5.04	3.47	5.44	1.24
1085_155	LC_5 Month	Male	57	23	144.71	269.68	164.72	52.36	141.04	33.76	127.74	3.15	0.91	2322.63	224.81	138.32	1945.75	100.26	13.62	22.38	9.72	32.21	19.68	14.13	5.7	44.77	12.36	31.9	11.1	88.42	70.67	139.02	33.93	12.36	7.61	107.01	217.48	158.63	198.11	316.82	462.31	609.33	39.15	18.62	18.9	15.88	3.79	7.53	4.92
1086_158	LC_5 Month	Female	54	25	127.92	261.81	141.26	74.76	184.1	37.76	105.45	1.89	0.57	1917.39	172.19	115.49	1553.93	76.51	12.47	21.68	15.36	26.01	17.22	11.61	4.93	41.57	18.67	24.17	9.82	78.01	100.65	188.03	37.27	9.47	6.35	85.46	330.34	244.1	209.5	180.12	235.14	368.62	26.58	16.26	15.39	12.33	3.36	5.95	4.2
1089_126	LC_5 Month	Female	68	31	113.94	233.89	126.42	71.14	173.38	31.64	95.02	1.78	0.55	1727.71	134.18	100.77	1438.93	61.89	10.21	21.71	14.83	17.22	13.27	8.57	3.76	38.77	17.65	18.49	7.36	72.94	100.12	176.21	31.84	7.38	5.54	79.14	335.41	232.86	230.71	189.2	167.88	267.12	29.53	9.67	8.04	8.45	3.44	5.25	1.95
1090_168	LC_5 Month	Female	73	30	79.65	220.72	133.63	71.52	171.31	33.44	95.22	1.87	0.56	1731.34	84.14	75.94	1547.82	32.77	4.82	22.98	9.58	7.87	7.65	4.77	2.02	40.77	18.02	9.79	4.08	76.82	97.05	177.58	33.86	4.63	4.18	85.13	300.82	296.38	260.61	192.82	183.16	278.46	13.32	6.13	4.5	4.64	2.77	2.12	1.02
1091_131	LC_5 Month	Male	61	26	135.44	130.3	47.36	58.33	168.04	38.89	46.77	0.81	0.28	850.41	147.45	49.19	588.97	91.14	15.92	11.58	13.41	17.23	5.71	9.49	1.92	17.53	14.56	23.56	4.37	35.07	96.52	171.68	38.55	8.11	2.71	32.39	81.23	31.87	73.68	143.28	127.79	168.49	50.29	14.61	12.12	10.46	4	6.2	1.65
1092_0	LC_5 Month	Female	59	26	78.92	248.24	190.96	47.06	141.66	44.41	137.77	4.06	0.97	2505.11	82.4	178.57	2353.89	51.72	4.96	37.53	8.03	7.22	21.15	1.98	5.97	51.98	7.52	10.55	9.82	105.51	79.3	141.1	44.5	4.53	9.82	129.46	206.95	238.38	335.49	485.18	566.27	594.64	23.25	8.52	6.33	4.48	0.01	2.4	1.86
1094_145	LC_5 Month	Male	60	27	81.71	260.77	156.4	84.85	190.2	36.33	107.49	1.84	0.57	1954.54	80.57	91.53	1795.49	38.22	5.29	25.05	9.25	9.03	11.02	5.02	2.94	48.36	21.06	9.99	6.59	87.58	109.27	195.36	36.51	4.43	5.03	98.75	325.13	314.7	294.6	196.37	223.53	411.23	12.44	7.15	6.73	5.73	2.08	1.49	1.5
1095_157	LC_5 Month	Female	50	23	60.78	225.22	143.59	68.72	161.97	30.89	94	2.09	0.58	1709.21	36.51	60.46	1646.19	25.25	2.47	21.64	8.27	3.31	6.5	2.21	1.67	45.04	17.89	6.77	4.67	81.84	98.96	164.2	30.96	2.01	3.32	90.54	293.84	313.75	317.93	217.53	178.22	294.36	10.83	4.7	2.84	1.29	1.31	1.89	0.84
1096_105	LC_5 Month	Female	34	25	62.54	220.64	126.57	82.04	192.97	45.07	80.87	1.54	0.42	1470.47	75.87	88.57	1288.97	38.53	3.08	15.58	9.19	7.15	10.49	4.13	3.17	37.6	17.02	10.56	6.49	69.54	105.47	198.2	44.17	4.17	4.87	70.89	242.24	235.81	216.87	183.91	189.14	273.54	9.64	5.8	6.95	7.71	1.98		0.79
1097_91	LC_5 Month	Male	52	27	319.38	310.32	152.12	68.13	192.91	53.17	132.48	2.23	0.69	2408.86	333.86	187.08	1984.38	228.21	49.01	29.67	15.12	55.91	29.11	23.07	8.97	41.61	13.63	50.99	21.87	86.97	110.13	193.19	52.62	18.36	10.29	109.14	213.95	64.02	180.89	330.57	435.87	785.73	116.24	46.62	35.74	19.14	2.86	19.39	11.01
1098_132	LC_5 Month	Female	36	21	44.42	176.95	101.68	71.45	168.09	33.22	62.84	1.42	0.37	1142.63	43.03	45.17	1053.07	18.62	0.28	15.07	9.9	2.04	4.01	1.95	1.08	31.81	15.93	5.72	3.36	58.04	90.86	171.86	32.87	2.37	2.48	57.92	217.61	234.44	204.61	123.56	106.35	184.05	2.81	3.56	3.57	3.51	1.19		0.31
1099_0	LC_5 Month	Female	56	23	127.14	273.19	138.85	81.86	216.49	46.9	103.99	1.7	0.48	1890.73	137.46	121.2	1557.8	69.88	13.01	22.45	17.09	22	16.6	9.94	4.86	44.54	22.69	20.14	9.3	79.69	122.73	219.48	45.84	7.56	6.67	85.67	381.57	238.5	258.05	235.33	183.55	279.29	26.93	15.02	12.41	9.13	3.15	5.63	3.62
1101_0	LC_5 Month	Female	35	29	72.22	268.38	164.49	82.11	181.13	37.54	105.49	2	0.58	1918.04	82.42	101.05	1721.52	33.47	4	20.4	10.56	9.41	13.39	4.85	3.8	49.25	19.53	10.96	7.65	88.73	104.89	188.04	36.92	4.53	5.56	94.68	382.79	383.22	321.28	198.05	174.42	263.79	5.67	7.3	7.1	7.04	2.36	0.67	1.55
1102_0	LC_5 Month	Female	43	24	122.23	264.07	145.99	75.64	205.74	45.56	114.61	1.93	0.56	2083.9	153.79	165.22	1760.64	72.45	11.33	30.55	18.89	22.09	20.9	9.18	6.09	41.79	17.16	21.18	11.52	82.38	114.77	206.54	45.04	8.46	9.09	96.83	263.63	135.06	202.32	366.01	425.98	424.35	25.8	12.57	11.46	10.62	2.73	5.85	3.71
1103_61	LC_5 Month	Male	70	26	130.73	222.6	99.41	85.77	211.72	41.54	73.93	1.16	0.35	1344.26	168.2	113.68	1027.11	69.81	13.3	15.49	16.24	23.53	14.77	11.31	4.12	31.42	22.12	23.61	7.47	58.87	124.48	219.75	40.71	9.25	6.25	56.49	224.77	182.72	160.97	169.83	164.48	174.93	27.04	10.06	11.48	14.56	5.51	4.68	1.83
1104_205	LC_5 Month	Male	43	34	322.55	260	138.59	53.29	160.07	47.97	120.96	2.6	0.76	2199.39	302.11	186.2	1725.78	235.8	46.98	26.74	14.48	44.9	30.74	19.99	8.97	38.48	8.84	46.12	17.85	74.8	77.23	156.01	49.59	16.62	10.24	94.91	235.48	206.12	235.2	244.6	341.98	488.43	157.33	31.96	22.88	15.51	3.8	23.02	6.08
1107_0	LC_5 Month	Male	48	19	89.07	205.48	103.15	85.9	205.69	41.46	74.23	1.2	0.36	1349.62	101.35	58.92	1162.05	56.77	7.51	15.5	12.32	11.3	5.76	6.77	1.77	32.33	19.89	15.52	5.87	59.78	114.09	212.38	40.88	5.57	3.24	63.91	184.94	165.84	151.97	131.59	189.56	361.99	18.59	10.66	10.54	8.51	2.28	1.53	1.96
1108_101	LC_5 Month	Female	27	35	85.78	223.97	129.64	58.62	158.46	38.44	91.8	2.21	0.58	1669.23	130.02	104.5	1425.96	58.1	6.1	19.72	10.02	17.56	14.05	7.07	4.26	37.93	11.95	18.68	8.25	72.96	82.6	154.12	38.14	7.15	5.75	78.42	257.58	151.85	208.94	260.3	274.96	293.19	18.57	11.11	10.94	8.85	2.11	3.74	2.92
1109_82	LC_5 Month	Female	34	29	291.15	240.44	90.46	72.21	212.27	32.54	119.67	1.25	0.56	2175.9	416.89	269.49	1445.16	179.49	35.48	51.31	36.26	53.41	34.26	22.36	9.73	28.26	15.79	47.89	18.02	60.18	115.88	214.42	33.51	22.93	14.82	79.48	388.38	183.39	76.66	26.65	291.02	539.63	82.81	32.72	30.79	26.11	4.66	14.08	7.83
1110_204	LC_5 Month	Male	60	28	215.2	199.86	101.44	44.68	134.28	30.83	98.29	2.27	0.73	1787.27	237.57	139.57	1389.97	133.25	27.22	30.89	16.75	35.58	20.13	14.39	5.63	29.96	10.52	30.93	10.4	61.39	73.17	135.01	31.79	13.07	7.68	76.44	228.11	176.92	174.9	189.95	242.86	369.83	68.87	24.77	20.66	12.77	3.22	13.51	6.18
1111_0	LC_5 Month	Female	56	20	92.8	302.6	173.83	98.29	232.98	40.05	115.02	1.77	0.49	2091.31	83.41	130.45	1871.24	34.08	7.07	30.19	19.52	9.25	16.46	4.72	4.56	56.66	26.46	10	9.42	97.78	139.52	238.3	39.46	4.59	7.17	102.91	531.21	428.21	396.28	235.51	118.5	151.41	10.16	6.56	4.28	4.2	2.31	2.31	1.7
1113_177	LC_5 Month	Male	54	29	251.45	221.96	101.66	48.37	144.77	36	102.29	2.1	0.71	1859.99	305.13	153.4	1341.65	173.42	31.91	24.89	14.6	44.88	23.58	19.81	6.95	30.92	11.16	41.21	13.81	57.64	68.58	141.12	36.54	16.78	8.44	73.79	213.5	96.59	113.49	166.71	271.4	505.71	92.12	29.78	25.58	17.97	3.95	16.25	7.17
1114_0	LC_5 Month	Female	38	29	83.03	217.88	116.71	73.12	182.64	36.17	94.92	1.6	0.52	1725.86	81.68	102.04	1515.79	33.1	4.23	27.04	14.35	8.05	9.11	4.3	2.36	39.47	20.19	9.52	3.93	71.78	110.32	186.85	36.97	4.49	5.61	83.36	359.37	236.55	234.12	175.63	175.21	297.8	17.47	5.57	2.66	2.46	2.74	2.68	1.44
1115_39	LC_5 Month	Female	55	27	68.71	188.19	97.35	71.56	164.06	31.14	69.13	1.36	0.42	1257	83.32	28.6	1083.13	29.05	3.29	12.49	9.25	8.58	1.59	5.53	0.44	31.22	18.43	11.11	2.08	57.46	95.51	169.95	31.44	4.58	1.57	59.57	276.67	250.37	185.86	75.78	58.43	183.4	9.99	5.62	4.83	5.02	3.38	1.98	1.05
1123_0	LC_5 Month	Male	74	25	140.94	202.74	122.5	45.92	143.88	31.82	94.17	2.67	0.65	1712.25	174.42	102.94	1434.25	91.33	14.86	20.72	12.33	23.18	12.85	10.68	3.57	36.03	11.6	25.8	7.42	69.85	68.46	143.58	32.08	9.59	5.66	78.88	186.25	160.34	215.51	307.46	301.93	282.89	44.21	17.19	14.42	9.65	2.68	7.4	3.81
1124_241	LC_5 Month	Female	56	58	214.1	172.17	55.43	80.92	200.64	41.95	57.17	0.69	0.28	1039.57	161.44	67.78	750.86	138.61	34.32	20.5	18.99	23.96	10.27	11.07	2.42	16.9	16.77	28.61	9.48	38.16	118.7	203.29	42.67	8.88	3.73	41.3	176.2	106.02	68.06	21.72	93.22	262.33	72.63	26.02	19.11	11.6	3.82	11.35	4.34
1128_164	LC_5 Month	Male	57	25	105.16	197.57	109.63	54.42	150.93	34.58	89.6	2.01	0.59	1629.25	139.69	116.68	1346.17	65.47	8.57	23.82	13.26	18.41	14.4	8.02	4.15	32.84	11.19	18.76	7.57	63.74	80.52	150.96	34.89	7.68	6.42	74.04	243.07	139.27	163.72	227.62	270.5	327.96	28.74	10.95	9	7.51	2.16	5.77	3.1
1129_0	LC_5 Month	Female	55	24	77.16	196.9	106.65	74.53	176.92	33.9	77.44	1.43	0.44	1407.99	65.68	75.23	1311.2	26.78	4.53	25.8	12.24	5.58	5.62	2.7	1.6	36	19.02	7.19	3.92	66.42	110.57	182.56	34.21	3.61	4.14	72.11	321.35	287.06	246.4	136.29	97.75	173.22	9.81	5.97	3.58	2.01	1.97	2.14	1.53
1130_0	LC_5 Month	Female	85	31	238.76	182.24	58.39	53.7	162.25	31.8	75.95	1.09	0.47	1380.9	287.26	122.17	924.33	152.86	30.99	23.97	20.35	44.64	17.68	18.68	5.49	17.71	12.02	39.08	11.88	41.19	95.62	165.21	31.77	15.8	6.72	50.84	211.25	100.43	54.35	42.36	128.38	395.76	70.51	30.48	26.17	17.37	3.84	14.96	7.47
1131_0	LC_5 Month	Male	57	31	57.78	159.01	83.56	61.63	150.27	28.84	61.89	1.36	0.41	1125.33	52.54	48.03	1026.78	28.35	0.73	14.17	5.6	5.08	3.08	3.09	0.71	29.11	14.7	7.5	2.08	50.59	85.34	152.33	29.44	2.89	2.64	56.47	210.46	196.52	164.15	90.29	112.12	238.01	14.83	2.66	0.69	1.68	2.02	2.45	0.65
1132_0	LC_5 Month	Male	38	24	90.16	164.08	71.09	64.3	153.01	25.96	61.5	1.11	0.4	1118.15	131.65	72.73	873.63	44.69	5.19	17.24	14.9	15.64	8.24	7.59	2.3	25.49	16.59	16.13	4.16	44.99	92.72	156.68	26.2	7.24	4	48.05	245.97	171.87	120.39	52.39	84.56	197.59	14.61	6.7	7.41	8.57	3.59	3.44	1.98
1133_0	LC_5 Month	Male	59	29	186.51	147.5	66.66	46.24	137.52	28.37	61.5	1.44	0.45	1118.29	185.06	74.98	841.1	117.72	24.19	17.55	12.24	25.91	10.74	11.36	3.17	21.13	11.29	25.83	7.43	41.8	68.38	137.2	28.77	10.18	4.12	46.26	101.16	108.29	112.75	141.42	160.24	232.36	68.69	19.98	15.27	9.66	3.08	11.06	3.84
1134_0	LC_5 Month	Female	57	33	100.75	241.16	142.68	65.49	161.6	34.54	104.39	2.18	0.65	1898.05	132.61	124.03	1619.13	53.63	7.76	24.64	11.4	15.34	15.53	7.39	4.5	42.75	14.67	16.47	7.71	81.25	89.96	163.64	34.79	7.29	6.82	89.05	341.69	235.41	262.85	275.44	230.1	256.55	22.42	7.94	7.43	8.5	3.04	3.81	1.76
1136_188	LC_5 Month	Female	50	22	94.68	204.52	103.87	75.2	186.07	38.61	70.92	1.38	0.38	1289.55	97.87	74.15	1125.34	54.18	8.66	15.6	14.48	13.54	9.1	6.6	2.58	32.36	17.97	16.19	6.19	61.12	112.26	190.66	37.99	5.38	4.08	61.89	234.99	207.27	218.15	187.98	131.16	168.57	21.51	10.14	8.81	7.48	2.71	3.64	1.9
1137_165	LC_5 Month	Male	76	28	115.71	206.25	121.34	59.58	152.66	29.83	85.45	2.04	0.56	1553.71	127.36	76.13	1358.7	67.64	11.5	18.56	12.15	15.54	9.34	8.17	2.56	36.72	15.16	19.39	6.39	69.21	85.09	155.66	30.07	7	4.19	74.72	225.84	208.49	242.93	258.84	204.93	207.59	36.66	11.82	8.4	6.91	3.02	5.88	2.06
1138_0	LC_5 Month	Male	76	28	71.52	185.32	97.47	71.27	172.77	36.14	72.93	1.37	0.42	1326.15	77.31	72.96	1178.92	35.92	3.74	20.62	10.65	6.14	6.59	3.95	1.84	33.32	17.21	9.47	4.09	59.39	99.61	175.84	36.3	4.25	4.01	64.84	247.84	183.79	192.89	154.03	146.34	246.12	15.1	5.69	4.51	4.67	2.19	1.28	0.87
1139_0	LC_5 Month	Female	59	31	87.85	249.16	158.92	71.73	181.02	43.79	105.64	2.22	0.58	1920.81	115.11	132.55	1658.49	63.11	6.16	22.33	10.91	12.68	17.34	5.79	5.02	44.91	13.98	15.84	10.05	83.73	87.37	181.41	43.06	6.33	7.29	91.21	238.19	240.43	264.08	282.33	341.31	391.09	28.04	10.46	10.26	8.6	0.99	2.4	1.88
1140_221	LC_5 Month	Male	63	19	150.73	216.14	116.04	57.15	149.85	36.97	93.35	2.03	0.62	1697.42	186.28	126.8	1352.77	100.01	15.9	20.16	11.73	25.28	17.9	11.71	5.21	35.36	11.81	26.55	9.04	66.47	79.36	151.92	37.17	10.24	6.97	74.4	280.07	195.6	193.75	184.21	210.4	307.22	53.3	15.71	14.03	11.5	3.02	8.27	3.43
1143_102	LC_5 Month	Male	63	25	382.73	298.68	114.94	87.19	271.97	65.36	108.46	1.32	0.4	1972.02	350.11	197.68	1399.59	239.09	59.5	33.34	30.17	67.17	32.82	25.18	9.78	32.94	26	50.82	21.88	72.06	158.45	277.8	62.9	19.26	10.87	76.97	84.99	40.92	199.68	397.14	343.93	456.71	128.37	49.39	41.41	20.34	4	25.21	11.67
1147_236	LC_5 Month	Male	54	23	88.62	189.18	105.2	59.63	163.93	41.54	72.95	1.76	0.45	1326.38	100.99	83.07	1095.76	62.03	6.78	12.33	8.01	14.45	11.08	6.98	3.23	31.59	12.91	17.57	6.19	58.99	81.33	165.34	40.73	5.55	4.57	60.26	151.95	117.84	162.24	235.43	240.43	260.79	31.09	9.8	8.72	7.17	2	4.52	1.79
1149_0	LC_5 Month	Female	46	26	84.13	231.08	127.46	76.2	172.23	34.89	88	1.67	0.51	1600.08	103.97	70.08	1426.89	43.78	6.08	18.17	10.03	12.18	7.49	5.93	2.3	37.56	17.44	13.83	6.15	73.31	104.17	174.37	35.01	5.72	3.85	78.48	309.56	236.24	238.48	186.79	144.29	257.69	14.11	8.58	7.33	6.52	2.93	2.98	1.87
1154_0	LC_5 Month	Female	55	22	120.61	224.95	114.34	71.04	181.03	37.34	86.35	1.61	0.48	1570.09	148.54	93.61	1266.31	70.85	11.44	17.96	13.84	21.86	12.9	10.25	3.75	35.53	18.02	22.42	7.62	66.42	101.66	185.36	36.9	8.17	5.15	69.64	272.76	183.77	187.01	190.36	184.07	263.99	29.03	13.63	12.31	9.76	3.31	6.16	3.33
2001_0	LC_9 Month	Female	55	22	103.93	293.75	166.33	90.63	220.44	47.66	113.33	1.84	0.51	2060.73	143.51	145.52	1727.68	59.83	8.71	23.39	15.86	19.71	19.17	8.74	5.62	47.84	20.63	19.68	10.85	90.13	116.61	224.75	46.57	7.89	8	95.02	356.73	281.29	263.26	253.82	286.14	337.34	16.61	12	13.02	11.61	2.67	2.43	2.99
2002_0	LC_9 Month	Female	35	28	71.96	191.84	101.34	61.15	150.39	29.62	71.16	1.66	0.47	1293.93	100.08	56.82	1083.43	35.67	3.48	14.5	11.32	13.99	8.12	6.29	2.37	31.96	14.96	13.83	4.36	58.56	83.68	152.19	29.27	5.5	3.12	59.59	287.03	242.92	198.79	99.06	79.18	168.07	6.95	8.25	8.56	7.01	2.47	2.59	2.19
2003_0	LC_9 Month	Female	41	23	125.73	358.86	207.66	98.84	246.21	57.36	134.36	2.1	0.55	2443.07	163.14	198.66	2059.52	79.72	12.77	27.79	14.9	28.58	29.92	9.96	8.74	59.65	22.28	22.33	17.14	107.58	122.89	247.11	54.84	8.97	10.93	113.27	380.52	335.03	341.44	331.37	378.7	430.34	14.7	20.6	21.58	14.62	1.07	3.51	5.59
2004_79	LC_9 Month	Male	69	30	211.08	252.85	147.59	43.62	138.35	33.92	121.38	3.38	0.88	2206.94	221.82	175.64	1807.3	133.15	25.96	31.06	12.4	39.77	27.84	14.39	7.75	40.06	9.55	30.82	13.53	82.59	71.7	136.34	34.29	12.2	9.66	99.4	240.91	217.58	245.87	302.66	354.23	482.76	69.29	24.25	20.14	11.96	2.3	15.27	6.62
2005_127	LC_9 Month	Female	69	32	149.19	206.73	96.84	53.09	148.55	32.46	87.45	1.82	0.59	1590.07	207.64	118.13	1176.55	89.89	15.06	22.65	15.05	31.96	17.7	12.99	5.15	30.34	13	26.51	8.67	58.27	80.67	149.01	32.59	11.42	6.5	64.71	290.91	162.01	153.46	155.27	169.06	247.08	36.29	17.95	16.63	12.65	3.68	9.17	4.96
2006_0	LC_9 Month	Female	38	30	65.17	193.69	108.66	59.92	155.17	32.55	89.63	1.81	0.58	1629.79	79.09	93.6	1391.98	27.05	1.43	25.98	12.64	9.23	10.26	4.08	2.73	35.78	14.55	8.64	3.39	65.98	88.9	158.42	33.52	4.35	5.15	76.56	330.55	238.9	208.34	129.76	175.19	294.13	10.77	3.89	3.18	2.88	1.94	2.48	1.65
2007_104	LC_9 Month	Female	61	26	76.09	236.72	133.65	77.93	185.36	37.42	90.83	1.71	0.49	1651.6	81.92	86.34	1423.41	37.2	4.35	19.64	11.19	10.35	10.93	5.24	2.98	41.97	19.87	11.43	6.02	75.09	102.12	188.02	37.17	4.51	4.75	78.28	324.77	261.78	251.92	179.93	165.68	237.03	16.52	6.88	5.33	5.2	2.56	2.5	1.23
2008_37	LC_9 Month	Female	49	21	62.43	186.51	98.8	75.36	163.7	32.41	71.4	1.31	0.44	1298.2	78.5	25.91	1162.44	33.18	2.96	15.57	7.79	8.9	1.93	4.81	0.61	30.21	16.72	9.57	3.22	57	91.83	169.48	32.83	4.32	1.43	63.93	191.6	214.41	147.67	35.89	144.77	392.78	8.37	6.96	7.87	5.58	1.93	0.99	1.82
2009_0	LC_9 Month	Female	49	20	90.78	207.72	110.15	74.59	178.82	33	81.48	1.48	0.46	1481.46	113.39	72.19	1306.74	46.2	6.3	21.07	10.92	13.22	7.77	6.94	2.11	37.22	18.68	15.17	4.96	65.69	101.06	184.57	33.24	6.24	3.97	71.87	267.38	238.36	216.56	145.94	160.9	249.77	15.4	9.28	9	7.29	2.55	2.48	2.18
2010_29	LC_9 Month	Female	69	24	98	195.72	105.99	53.78	148.19	28.72	89.74	1.97	0.61	1631.74	150.08	86.56	1340.65	56.58	7.09	21.15	13.31	19.33	9.89	8.8	2.96	30.14	11.39	19.37	5.5	62.98	80.29	147.61	29.57	8.25	4.76	73.73	244.52	125.79	145.49	216.08	251.49	328.97	18.72	8.82	8.59	8.58	3.27	5.14	2.9
2012_11	LC_9 Month	Male	70	25	84.82	214.29	123.52	63	160.27	34.14	85.69	1.96	0.53	1558.15	119.14	73.45	1350.39	55.87	5.79	15.85	9.44	15.56	9.56	7.42	2.75	37.61	14.85	17.72	6.39	68.87	83.75	160.02	33.93	6.55	4.04	74.27	231.64	191.91	217.06	219.07	223.05	277.66	18.57	11.15	10.56	8.24	2.37	3.15	2.55
2013_15	LC_9 Month	Female	70	22	75.79	176.5	81.66	77.54	191.58	38.38	66.69	1.05	0.35	1212.59	96.75	66.07	1037.55	35.67	4.97	21.89	14.33	9.37	4.37	4.66	1.43	25.71	16.98	11.04	3.85	53.14	112.57	196.25	38.74	5.32	3.63	57.06	235.16	150.54	134.76	126.44	139.9	218.03	7.71	7	6.35	6.06	2.72	1.51	1.67
2014_0	LC_9 Month	Female	55	25	76.76	172.84	85.66	64.55	153.61	26.62	69.27	1.33	0.45	1259.58	89.9	52.16	1118.9	29.58	3.33	22	10.44	11.07	4.55	5.02	1.12	30.51	17.33	10.64	2.4	54.68	90.08	157.44	27.26	4.94	2.87	61.54	263.62	226.38	169.58	48.05	95.73	258.27	8.62	7.72	6.89	4.21	2.17	2.66	2.29
2015_0	LC_9 Month	Female	85	32	363.51	241.21	72.78	70.08	214.38	44.12	91.96	1.04	0.43	1671.99	403.81	239.03	992.98	239.49	47.78	31.84	26.12	67.92	36.79	26.52	11.03	19.5	15.28	54.47	20.79	46.33	116.23	212.49	42.94	22.21	13.15	54.61	186.25	116.14	64.75	38.01	166.56	554.66	122.06	39.08	39.31	26.37	3.48	25.56	10.46
2016_0	LC_9 Month	Male	57	31	53.76	173.84	93.01	64.48	161.7	32.42	65.85	1.44	0.41	1197.39	61.78	59.31	1072.15	24.31	1.14	15.21	9.19	7.23	5.31	3.23	1.58	27.33	12.58	8.23	3.32	55.35	89.04	161.99	32.68	3.4	3.26	58.97	216.5	185.11	158.06	106.68	138.09	264.72	7.06	1.56	2.35	3.59	1.63	1.68	0.83
2018_0	LC_9 Month	Male	74	25	154.87	183.49	99.04	39.59	130.77	26.09	84.54	2.5	0.65	1537.19	199.27	106.17	1251.43	89.29	16.72	24.36	12.96	31.46	14.48	12.46	3.97	29.42	9.54	27.51	7.18	60.43	65.05	131.92	26.76	10.96	5.84	68.83	167.81	139.8	172.64	260.04	271.94	233.45	37.84	17.88	16.49	10.63	2.92	9.97	5.37
2019_3	LC_9 Month	Male	59	36	109.14	216.3	125.76	59.1	163.36	39.54	97.94	2.13	0.6	1780.85	135.38	132.5	1505.87	64.28	9.74	25.39	10.62	16.37	16.41	7.39	4.61	37.57	12.92	17.58	7.42	72.67	85.95	163.19	39.54	7.45	7.29	82.82	250.33	162.63	203.13	273.56	291.5	339.24	24.36	11.23	10.21	10.03	2.8	3.65	2.23
2020_155	LC_9 Month	Female	57	29	74.24	220.02	105.95	92.79	220.25	48.83	77.95	1.14	0.35	1417.28	75.3	89.73	1200.2	34.83	4.68	22.16	11.97	8.47	8.89	4.38	2.56	35.07	22.04	9.17	5.62	64.45	126.11	225.37	48.55	4.14	4.93	66.01	266.03	162.76	178.66	167.12	169.56	262.54	12.89	5.42	5.45	5.37	2.51	1.72	1.13
2022_132	LC_9 Month	Female	36	21	56.2	151.33	71.97	63.99	151.2	24.08	49.33	1.12	0.33	896.96	68.89	26.46	812.36	16.25	1.23	13.91	10.07	5.99	1.02	3.64	0.26	25.7	15.99	8.44	1.43	46.57	89.68	153.84	24.31	3.79	1.46	44.68	253.29	205.38	173.71	73.63		57.95		3.92	3.38	3.89	2.57	1.09	0.82
2023_61	LC_9 Month	Male	70	26	119.89	302.3	158.28	109.47	267.77	58.31	109.94	1.45	0.41	1998.91	145.06	168.49	1631.75	68.61	12.9	23.76	17.51	18.91	21.15	9.28	6.31	45.17	23.66	18.52	12.41	86.44	146.95	275.56	57.04	7.98	9.27	89.74	310.26	216.39	226.34	301.57	313.76	350.33	21.79	8.35	9.94	13.76	3.94	2.66	1.78
2024_0	LC_9 Month	Male	76	23	75.04	186.41	94.73	80.79	186.42	38.81	69.28	1.17	0.37	1259.76	89.49	55.24	1098.79	44.55	4.78	17.46	10.46	8.15	4.52	4.8	1.38	30.33	18.39	11.48	4.71	55.86	105.38	192.39	38.65	4.92	3.04	60.43	186.08	185.79	150.53	91.65	162.11	331.24	14.68	8.61	8.51	6.9	2.11	0.84	1.47
2025_103	LC_9 Month	Female	57	27	123.1	319.99	200.17	86.62	219.14	53.92	129.53	2.31	0.59	2355.23	126.24	144.37	2042.05	94.8	14.87	19.94	10.92	20.15	19.98	8.73	6.02	51.85	15.7	22.4	14.43	102.9	103.67	219.44	52.85	6.94	7.94	112.31	282.72	264.49	281.27	313.42	428.86	574.53	47.17	16.77	13.73	8.78	0.65	5.74	3.57
2026_138	LC_9 Month	Female	18	27	64.73	159.67	87.17	55.17	148.74	35.61	57.29	1.58	0.39	1041.64	76.87	54.74	885.56	40.11	3.05	11.49	8.93	9.82	6.44	4.63	1.79	27.29	12.53	12.54	3.54	50.89	78.9	149.5	35.13	4.23	3.01	48.7	176.34	170.47	179.4	160.24	119.33	125.09	18.1	6.45	5.93	5.05	1.99	3.05	1.12
2027_133	LC_9 Month	Male	51	32	192.36	283.36	172.98	55.08	153.64	36.92	128.2	3.14	0.83	2330.94	223.5	141.23	1990.83	133.15	24.42	25.6	11.62	33.53	20.5	14.71	5.76	47.54	12.55	34.66	13.49	94.12	79.17	152.14	37.44	12.29	7.77	109.49	304.59	228.38	286.36	356.96	371.41	437.48	69.76	25.77	18.65	11.88	3.21	12.53	5.72
2028_0	LC_9 Month	Female	46	26	110.11	263.63	134.1	101.7	229.5	46.76	89.97	1.32	0.39	1635.95	149.5	93.1	1400.15	73.07	10.43	17.49	12.31	18.82	11.96	8.82	3.74	38.97	22.66	20.1	10.23	73.43	128.93	233.78	45.57	8.22	5.12	77	229.78	235.22	203.52	133.64	211.69	419.1	17.98	15.7	17.41	14.38	2.77	1.48	2.97
2030_164	LC_9 Month	Male	57	25	158.29	198.22	95.46	53.28	152.94	38.65	81.09	1.79	0.53	1474.4	186.54	141.56	1140.7	92.63	18.19	23.22	15.07	29.16	19.14	11.55	5.4	28.62	11.53	25.19	8.85	57.82	87.61	155.14	38.65	10.26	7.79	62.74	264.52	181.6	178.79	199.84	168.4	177.63	43.15	15.72	13.95	11.31	3.53	9.83	4.36
2032_0	LC_9 Month	Female	38	24	82.87	172.2	68.39	80.84	195.23	42.91	57.91	0.85	0.3	1052.96	99.59	78.21	857.04	43.28	6.28	19.15	12.66	12.18	6.94	5.77	2.07	22.89	17.18	12.33	4.34	45.84	114.48	200.72	43.12	5.48	4.3	47.13	208.33	105	96.61	96.7	121.6	224.21	14.15	6.31	6.4	6.98	2.94	2.62	1.69
2033_77	LC_9 Month	Female	51	36	266.22	247.6	113.66	81.18	211.95	41.73	98.14	1.4	0.46	1784.45	245.72	131.75	1388.1	181.68	38.88	25.64	24.08	35.49	19.44	16.52	5.82	31.03	16.73	39.18	15.54	66.9	123.57	215.11	42.41	13.51	7.25	76.34	251.3	164.09	190.98	219.95	234.53	333.2	114.56	28.28	19.23	12.83	3.77	17.28	4.93
2034_27	LC_9 Month	Female	59	22	94.46	152.75	59.74	46.04	126.09	21.28	57.33	1.3	0.45	1042.46	155.55	86.18	861.68	40.58	5.9	21.73	13.24	18.06	9.08	8.01	2.76	22.95	10.34	18.11	3.8	44.83	77.92	118.35	22.44	8.55	4.74	47.39	310.62	34.85	145.01	218.75	55.54		7.73	6.79	6.28	8.52	4.13	4.74	2.37
2035_168	LC_9 Month	Female	73	34	73.93	251.35	148.07	84.91	197.1	42.31	101	1.74	0.51	1836.45	78.97	99.26	1613.9	37.91	4.34	22.23	7.57	8.13	12.06	4.35	3.4	44.97	19	8.57	6.93	82.22	107.06	200.79	41.91	4.34	5.46	88.76	313.68	308.83	273.46	162.73	193.74	375.03	13.61	5.98	6.39	6.61	1.82	0.78	0.79
2036_126	LC_9 Month	Female	68	32	114.77	360.66	220.51	110.91	243.38	45.05	140.07	1.99	0.58	2546.84	104.45	128.94	2279.29	65.97	12.19	23.96	14.67	15.04	18.53	7.98	5.33	61.98	25.82	16.81	13.39	115.17	135.32	250.73	44.33	5.74	7.09	125.36	405.27	400.73	369.53	285.05	331.54	513.69	31.14	9.76	8.72	8.23	2.23	3.83	1.98
2037_24	LC_9 Month	Male	61	25	110.58	232.64	132.62	64.76	167.27	36.02	102.88	2.05	0.62	1870.64	150.62	129.96	1568.06	53.25	8.53	27.28	14.67	18.23	15.56	8.22	4.52	38.68	14.48	16.9	6.92	76.69	91.13	169.53	36.72	8.28	7.15	86.24	338.14	239.23	232.37	231.42	228.17	278.98	24.5	6.09	7.17	8.17	3.1	5.47	2.27
2038_116	LC_9 Month	Female	61	25	120.07	320.76	189.34	79.79	191.89	41.56	133.2	2.37	0.69	2421.88	156.99	136.2	2045.47	72.18	11.11	24.84	13.16	25.41	21.19	10.84	6.13	55.73	19.27	22.98	11.92	101.73	106.82	196.77	40.78	8.63	7.49	112.5	486.05	394.51	332.45	218.45	234.49	377.38	20.57	18.05	15.78	10.56	2.49	5.65	4.92
2040_10	LC_9 Month	Male	51	26	87.91	210.11	121.93	64.82	162.95	36.05	84.27	1.88	0.52	1532.22	108.38	94.89	1295.11	46.09	6.41	19.78	11.22	11.56	11.26	5.9	3.22	38.22	15.78	13.51	6.03	69.13	87.12	166.16	35.91	5.96	5.22	71.23	303.62	250.87	243.71	216.63	156.48	137.57	21.99	7.86	5.98	6.1	2.7	3.18	1.38
2041_124	LC_9 Month	Male	57	22	126.36	273.46	166.76	62.52	162.89	39.12	117.29	2.67	0.72	2132.69	182.35	119.57	1833.76	86.66	11.99	20.38	9.4	26.91	17.35	11.48	5.15	47.12	14.64	26.42	10.6	90.79	87.68	162.93	38.68	10.03	6.58	100.85	273.12	233.26	281.37	327.49	335.15	401.31	30.95	17.9	17.15	12.45	2.91	6.24	4.48
2042_158	LC_9 Month	Female	54	24	131.27	310.56	165.41	100.46	236.36	52.08	110.77	1.65	0.47	2014.08	137.77	147.46	1707.86	80.36	14.82	23.33	15.15	23.79	22.64	9.97	6.38	49.08	23.57	20.94	13.19	89.19	131.5	240.13	50.68	7.58	8.11	93.93	346.09	275.46	274.63	223.23	248.44	402.89	28.26	15.94	15.78	12.43	2.45	5	3.79
2043_107	LC_9 Month	Male	40	25	85.2	203.63	121.21	54.72	139.59	38.72	83.64	2.21	0.6	1520.88	145.14	84.08	1267.83	66.2	6.19	14.71	7.04	19.7	12.69	8.09	3.96	34.19	8.59	19.75	7.62	66.2	67.7	139.7	38.24	7.98	4.62	69.73	226.67	222.92	205.39	153.5	195.53	301.98	19.86	14.2	15.74	10.68	1.18	3.01	3.51
2044_177	LC_9 Month	Male	54	28	368.73	308.35	139	56.95	182.75	50.89	146	2.44	0.8	2654.6	479.08	306.19	1820.06	263.36	45.09	38.33	19.58	73.51	47.73	30.48	14.14	38.97	11.39	61.52	24.16	73.65	76.68	175.25	50.71	26.35	16.84	100.1	233.69	67.6	93.78	236.33	474.22	852.61	134.83	40.11	41.54	30.94	4.23	25.67	11.53
2045_0	LC_9 Month	Female	57	28	180.73	242.93	112.43	71.67	178.09	39.85	91.77	1.57	0.52	1668.59	201.45	141.85	1310.48	111.93	19.82	23.7	17.53	32.32	21.37	13.37	6.17	34.67	17.77	27.48	11.4	64.7	106.56	178.91	39.63	11.08	7.8	72.07	323.33	221.52	211.29	131.65	127.11	317.4	57.43	18.56	16.81	12.25	3.27	11.97	4.95
2046_129	LC_9 Month	Male	72	33	206.65	220.78	129.77	43.24	126.86	27.41	107.83	3	0.85	1960.68	232.31	123.5	1597.26	149.01	22.87	21.61	10.46	33.72	17.98	15.18	5.13	36.13	10.49	35	11.83	69.53	58.19	124.35	28.2	12.78	6.79	87.85	154.65	144.16	176.15	248.62	360.49	552.13	91.84	23.33	17.5	10.92	2.51	15.82	5.3
2047_148	LC_9 Month	Female	58	22	59.59	217.21	108.55	95.64	203.37	37.96	66.63	1.13	0.33	1211.43	58.13	43.64	1142.68	28.01	2.45	15.72	9.7	5.5	4.33	3.46	1.15	36.85	23.89	8.44	4.97	62.48	118.89	207.53	37.54	3.2	2.4	62.84	258.62	232.24	205.08	77.08	91.47	251.31	4.16	7.21	7	5.58	2.1		1.22
2048_165	LC_9 Month	Male	76	19	78.27	211.63	119.09	69.94	165.03	32.08	83.93	1.7	0.51	1525.98	92.36	95.47	1314.65	41.29	4.34	20.38	13.48	10.45	11.81	5.41	3.15	36.32	17.02	12.81	6.33	67.58	96.7	166.9	31.97	5.08	5.25	72.3	270.89	197.34	214.61	201.89	188.88	263.96	17.96	5.97	4.73	6.41	2.77	2.88	1.02
2049_188	LC_9 Month	Female	50	33	98.59	204.89	103.25	70.68	175.34	31.46	75.58	1.46	0.43	1374.33	108.58	84.69	1168.58	53.3	7.1	18.96	15.09	17.15	11.56	7.46	3	34.19	19.31	16.93	6.14	60.24	100.34	178.96	30.8	5.97	4.66	64.27	254.42	225.77	194.65	110.42	141.79	266.44	19.12	12.08	11.12	7.73	2.17	4.08	2.89
2050_0	LC_9 Month	Female	43	24	124.32	359.1	205.56	102.48	248.99	58.64	133.02	2.01	0.53	2418.65	164.6	198.62	2060.75	78.67	12.55	27.66	13.95	28.59	29.16	9.92	8.58	58.61	22.73	22.67	17.12	107.67	129.63	251.38	56.25	9.05	10.92	113.34	369.78	317.73	328.78	338.86	388.01	441.64	12.46	20.23	21.51	15.02	1.46	3.39	5.57
2052_92	LC_9 Month	Female	47	33	45.74	196.83	123.6	63.24	155.39	36.89	84.34	1.95	0.54	1533.45	58.41	70.36	1375.38	20.82	0.1	18.75	6.73	4.43	6.95	2.3	2.03	35.48	12.16	6.37	3.51	69.75	79.48	157.56	37.17	3.21	3.87	75.64	250.98	250.65	215.61	151.19	197.58	313.52	6.16	2.87	3.49	3.77	1.34		0.56
2053_163	LC_9 Month	Male	78	24	224.18	208.89	105.29	45.29	132.96	30.23	93.14	2.32	0.7	1693.59	232.58	116.62	1309.09	147.74	29.7	23.56	11.68	37.48	19.94	15.14	5.56	30.8	10.56	32.11	11.53	60.18	64.25	128.24	31.22	12.79	6.41	72	201.67	150.71	170.17	180.84	225	374.89	83.18	25.24	20.01	12.24	3.27	15.87	5.95
2054_0	LC_9 Month	Female	73	21	98.77	261.61	155.27	72.17	165.69	34.72	109.36	2.15	0.66	1988.46	126.98	97.68	1765.38	45.75	8.27	23.66	9.94	17.25	11.89	7.78	3.56	45.96	16.63	14.82	7.15	88.45	100.12	171.69	35.37	6.98	5.37	97.09	385.74	317.52	313.2	270.39	183.24	226.55	15.29	7.94	7	6.12	3.17	4.82	2.76
2055_57	LC_9 Month	Male	74	30	211.27	183.49	83.58	50.67	143.27	29.13	89.53	1.65	0.62	1627.91	277.03	106.53	1157.59	144.26	25.52	19.93	14.72	35.65	13.64	16.85	4.52	20.42	7.39	36.33	11.08	48.91	72	144.54	30.49	15.24	5.86	63.66	196.75	119.94	41.4	82.3	248.14	460.83	86.32	20.8	15.58	13.56	4.15	15.19	4.63
2056_76	LC_9 Month	Female	73	29	110.5	171.7	78.19	58.47	163.75	36.67	65.56	1.34	0.4	1192.01	137.63	93.62	895.55	70.34	10.44	16.15	13.4	20.84	12.27	9.01	3.59	22.42	11.27	21.15	6.58	48.81	90.71	164.76	36.54	7.57	5.15	49.25	182.54	91.22	101.31	145.63	176.31	249.27	32.25	10.2	9.77	9.33	2.87	6.96	2.49
2058_93	LC_9 Month	Male	63	19	85.58	282.35	169.82	82.11	201.68	55.54	117.34	2.07	0.58	2133.64	112.16	174.33	1860.7	52.05	6.73	25.84	8.82	14.26	21.8	5.52	6.54	46.85	13.61	13.29	10.83	92.93	106.85	204.25	54.8	6.17	9.59	102.33	353.73	273.18	266.9	264.88	315.16	428.6	16.28	8.04	8.99	9.43	1.38	1.22	2.02
2060_93	LC_9 Month	Male	67	24	76.53	228.43	146.6	67.65	165.21	37.46	100.56	2.17	0.61	1828.52	113.89	101.89	1611.39	49.77	4.6	21.51	9.34	11.68	12.52	5.78	3.66	40.79	12.66	13.74	7.35	79.62	82.94	166.63	37.59	6.26	5.6	88.62	213.02	234.73	245.04	250.18	307.81	394.02	18.24	6.66	8.62	8.52	1.61	1.4	1.37
2061_176	LC_9 Month	Female	64	31	174.45	211.8	104.82	64.92	172.29	41.67	91.45	1.61	0.53	1662.88	217.5	157.34	1285.72	112.62	20.86	27.48	14.31	29.61	21.13	12.36	6.06	30.72	11.96	27.8	10.78	62.5	93.22	175.94	41.85	11.96	8.65	70.71	246.11	175.79	159.18	191.01	241.75	298.31	48.72	19.92	18.59	15.46	3.49	8.06	4.36
2062_167	LC_9 Month	Male	55	31	138.11	204.04	114.66	40.68	128.63	29.87	89.73	2.82	0.7	1631.6	174.75	104.25	1314.1	94.49	13.24	18.5	9.14	27.87	16.81	11.35	4.79	35.43	10.33	24.69	8.63	63.68	55.69	122.46	29.82	9.61	5.73	72.27	198.94	132.88	193.51	245.04	256.59	328.69	45.14	17.29	15.27	9.74	2.08	9.21	4.58
2063_0	LC_9 Month	Female	56	23	116.62	329.72	180.13	94.1	230.93	51.82	128.29	1.91	0.56	2332.74	143.95	182.56	1929.22	60.03	10.09	27.5	17.25	26.04	26.58	9.93	7.57	54.15	23.48	19.2	12.73	97.51	131.48	238.58	50.18	7.92	10.04	106.1	481.74	394.9	301.98	190.48	246.88	378.27	12.8	13.92	13.9	11.41	2.71	4.47	4.5
2064_101	LC_9 Month	Female	27	33	89.54	180.69	87.37	52.81	144.13	29.15	69.61	1.65	0.48	1265.66	135.85	72.99	1009.45	53.43	6.21	17.66	13.42	18.84	9.9	7.79	2.97	28.85	12.79	18.48	5.73	53.36	81.3	140.72	29.32	7.47	4.01	55.52	291.77	159.98	161.82	127.83	106.88	149.42	15.66	11.3	10.01	7.85	2.84	4.89	3.26
2065_241	LC_9 Month	Female	56	59	144.17	174.19	63.28	78.46	202.78	42.13	55.04	0.81	0.27	1000.75	145.93	74.53	734.45	96.91	18.06	16.47	15.42	20.16	8.79	9.26	2.6	20.11	17.29	23.47	7.97	42.03	117.01	205.01	41.87	8.03	4.1	40.39	170.25	88.15	87.1	78.28	113.82	233.53	48.31	18.14	13.62	10.42	3.3	7.26	2.82
2066_44	LC_9 Month	Female	52	25	96.58	238.94	149.29	61	153.34	35.44	106.3	2.45	0.69	1932.86	117.51	94.95	1751.54	57.3	7.84	24.37	9.31	15.76	12.52	6.81	3.7	43.79	13.4	16.41	7.66	83.84	85.77	154.45	35.68	6.46	5.22	96.33	277.89	255.6	274.43	260.07	285.87	379.46	24.3	11.45	9.8	6.17	1.62	4.69	3.09
2067_83	LC_9 Month	Female	27	23	143.47	197.99	71.49	90.64	223.51	38.19	67.06	0.79	0.3	1219.3	189.01	85.13	909.46	89.35	15.31	21.62	24.17	22.49	9.3	10.8	3.05	24.77	21.48	24.26	8.92	46.93	131.39	227.64	37.59	10.4	4.68	50.02	262.76	154.15	103.12		74.88	338.93	33.55	18.29	17.76	12.76	2.48	4.38	4.02
2068_128	LC_9 Month	Female	60	26	127.6	253.24	140.25	58.95	158.39	34.18	106.26	2.38	0.67	1932.17	184.23	118.62	1577.93	78.07	11.5	22.16	12.67	27.53	17.82	11.44	5.14	42.38	15.18	23.8	9.42	78.07	82.63	155.87	34.07	10.13	6.52	86.78	338.36	220.58	252.89	251.79	223.59	287.41	27.58	16.99	15.5	11.55	3.2	6.74	4.48
2069_81	LC_9 Month	Female	52	24	318.76	242.58	145.01	14.6	106.91	35.19	145.71	9.93	1.36	2649.47	377.55	349.17	2278.3	164	33.27	65.62	16.23	55.77	45.7	20.37	12.91	50.87	9.95	39.89	18.19	87.38	50.61	96.64	35	20.76	19.2	125.3	69.83	0.89	298.37	798.35	664.92	470.49	70.75	29.07	32.45	20.62	2	21.59	11.01
2072_204	LC_9 Month	Male	60	28	215.72	249.49	146.83	50.88	146.94	38.64	126.53	2.89	0.86	2300.62	280.89	195.45	1890.14	152.05	26.68	36.51	17	36.27	26.45	15.71	7.58	41.38	9.53	38.08	14.85	84.17	81.6	146.57	39.45	15.45	10.75	103.95	246.88	149.71	227.22	358.95	443.16	495.45	76.37	26.9	22.75	17.27	3.43	11.81	5.86
2073_0	LC_9 Month	Female	56	20	87.76	271.73	143.93	83.58	198.4	33.06	100.55	1.72	0.51	1828.18	111.44	110.27	1534.88	28.18	6.1	23.1	16.39	16.84	15.45	6.99	4.42	45.59	21.11	12.88	7.73	81.74	117.87	201.92	32.79	6.13	6.06	84.41	520.83	404.02	288.31	69.6	42.3	181.74	0.57	5.33	5.54	6.86	3.23	3.31	2.5
2074_41	LC_9 Month	Male	54	23	200.73	217.27	107.79	66.51	192.16	52.34	90.34	1.62	0.47	1642.54	255.53	145.07	1265.3	136.63	27.33	22.17	15.98	36.88	19.15	15.18	5.62	27.44	13.09	36.33	11.91	63.23	104.31	195.79	51.82	14.05	7.98	69.59	73.04	89.63	129.5	296.77	387.27	355.71	60.56	24.6	24.63	19.14	4.5	9.74	5.34
2077_136	LC_9 Month	Female	77	24	86.79	291.69	164.96	91.51	206.58	38.73	109.77	1.8	0.53	1995.89	92.89	95	1800.38	36.54	6.7	21.37	13.56	13.41	13.01	6.75	3.7	50.43	23.53	13.35	8.08	90.89	124.41	211.59	38.31	5.11	5.22	99.02	426.07	360.79	309.77	169.05	161.59	335.04	8.06	7.4	6.7	6.79	3.02	2.45	2.24
2080_146	LC_9 Month	Female	47	24	101.12	241.17	120.11	90.3	203.97	34.01	88.53	1.33	0.43	1609.79	102.47	70.52	1431.28	47.03	8.81	22.88	14.92	12.14	7.76	6.42	2.26	39.89	23.79	13.03	6.78	71.5	127.61	208.05	33.99	5.64	3.88	78.72	360.68	268.55	234.53	96.56	89.5	329.87	15.78	9.81	7.73	6.19	2.87	3.18	2.29
2081_0	LC_9 Month	Female	59	26	59.71	185.25	132.9	42.1	121.6	30.66	90.06	3.16	0.74	1637.52	78.02	91.39	1513.23	40.22	1.46	19.7	6.2	7.32	10.37	3.12	2.91	36.99	7.59	11.41	5.33	73.16	58.11	118.78	30.75	4.29	5.03	83.22	159.69	201.81	235.15	277.08	324.06	368.24	18.75	6.4	5.47	4.46	0.64	1.84	1.07
2082_131	LC_9 Month	Male	61	26	246.77	180.89	71.44	58.68	180.92	44.96	69	1.22	0.38	1254.53	221.78	102.26	887.56	162.59	37.87	19.06	17.92	34.69	17.26	14.69	5.31	22.38	13.82	34.46	11.72	47.17	101.28	183.67	44.46	12.2	5.62	48.81	111.93	68.35	121.92	201.75	186.15	245.95	93.37	29.83	22.42	13.12	3.75	14.12	5.46
2083_91	LC_9 Month	Male	52	28	271.91	264.21	134.87	53.36	154.74	39.6	129.41	2.53	0.84	2353	281.56	155.58	1912.45	181.16	37.85	28.59	13.69	45.12	23.3	18.85	7.36	34.43	9.82	40.27	15.46	77.09	85.37	150.52	40.68	15.49	8.56	105.18	204.99	96.57	114.31	220.59	434.18	793.67	104.94	27.53	22.21	14.83	3.76	18.53	7.36
2086_199	LC_9 Month	Male	63	31	186.46	210.26	119.28	57.44	172.96	35.74	92.12	2.08	0.53	1674.95	165.84	126.25	1380.63	117.47	24.61	24.49	14.52	23.54	15.45	10.12	4.41	33.16	13.95	26.13	10.57	68.49	90.06	171.53	35.58	9.12	6.94	75.93	170.67	153.74	188.42	290.98	300.12	315.23	63.81	19.51	13.87	9.64	2.97	10.59	3.71
2089_0	LC_9 Month	Male	55	24	47.58	240.94	161.26	68.85	160.15	37.16	100.86	2.34	0.63	1833.92	47.01	77.78	1700.48	27.93	0.74	17.37	6.29	6.28	11.02	2.95	3.08	46.07	14.77	6.8	6.52	85.22	86.49	162.55	36.94	2.59	4.28	93.52	233.23	290.49	294.22	249.27	280.58	402.38	8.66	2.86	3.67	3.56	1.04	1.27	1.08
2090_109	LC_9 Month	Male	60	23	49.95	247.61	165.98	69.89	165.66	38.21	102.29	2.37	0.62	1859.88	46.46	86.3	1698.65	32.33	0.62	17.96	6.88	6.08	13.13	2.86	3.56	47.8	15.95	6.52	6.95	86.09	84.44	165.27	37.62	2.56	4.75	93.42	228.77	293.04	311.95	250.46	276.96	410.33	11.77	3.73	4.62	4.4	0.95	0.91	0.81
2091_20	LC_9 Month	Male	63	27	121.68	144.4	66.68	43.01	133.79	26.09	57.04	1.55	0.43	1037.14	143.39	67.15	789	73.76	12.68	14.44	9.51	20.6	5.72	8.84	1.9	19.78	10.95	22.06	4.84	43.46	68.67	130.95	26.12	7.89	3.69	43.39	150.74	86.19	63.01	87.68	152.2	252.9	32.45	13.53	10.93	9.01	3.42	6.46	3.06
2092_18	LC_9 Month	Female	60	22	88.65	204.32	95.38	88	214.62	43.68	67.88	1.08	0.32	1234.28	71.46	72.26	1108.54	37.98	8.92	21.89	15.35	8.52	4.89	3.91	1.57	29.93	21.1	9.39	5	60.28	129.35	219.78	43.55	3.93	3.97	60.97	270.2	206.66	184.91	113.41	98.71	215.53	13.38	7.12	5.53	4.38	2.46	2.11	1.65
3001_148	LC_ 12 Month	Female	58	22	94.58	221.57	99.72	92.38	207.52	35.12	70.95	1.08	0.34	1289.98	111.74	67.94	1076.32	47.69	6.9	18.76	15.73	13.95	8.42	7.07	2.27	35.06	25.18	15.54	6.62	58.92	121.32	211.06	34.38	6.15	3.74	59.19	308.49	214.09	177.67	50.94	70.61	243.03	13.18	12.05	11.03	8.8	2.96	2.31	2.35
3002_11	LC_ 12 Month	Male	70	25	96.99	230.7	139.95	62.6	166.57	36.29	97.69	2.24	0.59	1776.3	121.18	84.31	1555.43	64.95	8.22	18	10.43	15.33	11.08	7.8	3.24	41.09	14.55	18.67	7.64	76.92	86.94	166.4	36.07	6.66	4.64	85.54	240.54	194.4	242.05	283.34	274.58	340.46	26.28	12.14	10.01	7.72	2.22	4.3	2.61
3003_15	LC_ 12 Month	Female	70	22	75.79	169.96	72.58	81.01	196.29	37.99	59.58	0.9	0.3	1083.37	77.85	64.69	927.31	34.32	5.08	21.12	15.28	7.61	4.95	4.13	1.47	24.99	18.98	9.75	3.88	48.72	122.3	202.11	38.13	4.28	3.56	51	226.39	145.18	134.56	118.59	108.66	184.92	10.97	5.46	3.93	5.09	2.95	2.14	1.03
3004_8	LC_ 12 Month	Female	59	22	115.42	297.4	176.18	82.51	196.31	44.71	131.66	2.14	0.67	2394.01	137.73	166.42	2070.11	58.28	10.88	34.34	17.89	14.42	19.65	7.16	5.78	52.04	18.37	16.33	10.25	100.36	119.63	201.39	45.25	7.57	9.15	113.85	520.11	329.34	329.29	309.42	252.25	275.75	26.67	9.19	5.85	7.03	3.36	4.27	2.25
3005_20	LC_ 12 Month	Male	63	27	68.44	121.57	56.71	44.9	128.57	27.08	47.43	1.26	0.37	862.39	101.71	53.7	649.63	36.7	2.86	11.8	8.8	10.83	4.74	5.46	1.4	18.52	9.72	13.25	2.05	36.77	65.5	128.05	27.27	5.59	2.95	35.73	155.37	94.45	79.76	101.4	103.64	134.5	15.04	4.3	4.01	6.33	3.01	3.11	0.79
3006_18	LC_ 12 Month	Female	60	21	47.6	186.29	98.65	85.72	188.13	37.29	62.93	1.15	0.33	1144.15	42.86	28.05	1062.74	18.97	0.91	14.36	7.47	1.38	0.7	2.27	0.23	32.07	20.07	5.26	2.48	57.96	107.53	195.24	37.28	2.36	1.54	58.45	214.34	226.73	182.78	84.6	94.57	234.71	3.4	3.45	3.67	3.78	2.11		0.18
3007_3	LC_ 12 Month	Male	59	37	202.42	200.23	109.69	59.93	166.39	40.11	91.33	1.83	0.55	1660.6	168.82	117.28	1359.11	134.86	29.29	25.74	13.85	21.27	13.11	10.38	3.56	30.39	13.8	28.76	10.2	64.31	89.52	166.25	40.07	9.28	6.45	74.75	162.11	120.73	141.08	221.01	290.11	440.13	69.05	25.16	19.35	12.44	3.05	8.86	4.04
3008_9	LC_ 12 Month	Male	50	25	107	224.61	124.74	64.41	154.85	34.45	91.95	1.94	0.59	1671.86	156.71	120.44	1391.71	69.85	8.07	20.47	11.14	20.99	16.56	8.97	4.73	38.35	14.82	21.11	8.98	68.86	82.86	155.33	33.92	8.62	6.62	76.54	268.14	217.75	193.74	151.67	231.56	367.39	23.5	14.99	14.84	11.59	2.26	3.59	3.55
3009_82	LC_ 12 Month	Female	34	28	552.18	183.91	28.35	52.72	146.03	36.96	82.03	0.54	0.56	1491.55	488.56	235.4	739.3	392.4	90.3	35.29	28.96	77.19	40.1	33.08	10.69	1.93	2.31	79.52	25.78	20.47	70.33	139.98	40.76	26.87	12.95	40.66	212.02	85.44			147.09	660.19	251.86	57.98	43.69	26.72	5.01	40.78	12.21
3010_0	LC_ 12 Month	Female	49	20	61.33	202.24	111.88	81.59	191.11	37.51	80.49	1.37	0.42	1463.51	58.43	59.15	1367.85	21.73	2.83	22.33	9.91	3.09	3.68	2.64	1.14	35.45	18.77	5.66	3.35	67.71	114.76	197.31	38.03	3.21	3.25	75.23	268.17	238.92	216.11	149.2	150.49	295.33	3.85	2.76	2.47	3.46	2.31	0.19	0.58
3011_37	LC_ 12 Month	Female	49	21	71.32	232.65	135.35	82.32	177.55	34.27	88.6	1.64	0.5	1610.98	68.66	58.93	1485.13	39.8	4.16	16.89	8.7	8.02	7.01	4.72	1.84	40.26	19.95	10.78	5.94	74.24	102.37	182.09	34.13	3.78	3.24	81.68	242.41	251.46	225.27	135.77	197.82	428.2	15.6	7.67	6.52	5.34	1.95	1.59	1.35
3012_76	LC_ 12 Month	Female	73	29	259.73	191.12	73.62	46.09	150.3	34.12	77.46	1.6	0.52	1408.43	270.89	141.36	925.51	175.2	35.14	20.59	15.09	49.02	24.57	19.45	7.17	20.67	9.7	42.38	13.92	46.09	74.91	150.15	33.83	14.9	7.77	50.9	130.92	48.81	50.06	112.8	230.71	424.72	97.82	30.86	25.46	15.28	3	19.72	7.77
3013_57	LC_ 12 Month	Male	74	31	248.14	140.55	38.82	48.63	134.69	27.96	58.35	0.8	0.43	1060.93	269.88	108.42	608.46	184.01	34.41	13.03	15.38	35.63	15.33	17.89	4.58	13.42	9.22	42.85	11.8	26.01	68.81	134.56	28.99	14.84	5.96	33.46	126.66				189.76	392.71	121.17	26.94	16.75	14.68	4.83	15.9	4.14
3014_19	LC_ 12 Month	Male	38	32	212.97	97.88	19.81	36.13	134.81	36.15	38.46	0.55	0.29	699.35	239.54	117.63	331.15	143.5	28.31	19.14	23.79	35.23	16.5	13.69	4.78	4.34	5.49	33.02	8.82	17.8	74.44	133.67	36.87	13.17	6.47	18.21	50.17	49.5	42.5	112.32	132.83	36.06	87.49	20.2	16.72	12.51	3.68	15.76	4.73
3015_91	LC_ 12 Month	Male	52	28	289.6	264.9	135.54	63.86	157.98	40.64	119.79	2.12	0.76	2178.15	282.27	147.21	1790.72	206.81	44.2	26.09	13.71	42.95	21.28	19.08	6.24	34.42	11.4	46.3	17.48	75.85	89.14	156.88	41.65	15.52	8.1	98.49	206.59	110.43	113.28	171.14	401	759.03	117.21	37.1	27.31	16.29	3.53	17.79	7.93
3016_107	LC_ 12 Month	Male	40	23	83.28	186.61	106.28	57.38	140.75	34.88	74.9	1.85	0.53	1361.91	112.18	71.37	1134.08	57.29	6.02	13.46	7.32	12.01	9.01	6.26	2.73	31.97	11.27	15.77	6.07	58.9	71.2	140.44	34.63	6.17	3.93	62.37	244.32	206.15	179.87	118.65	141.47	262.17	27.17	10.55	8.8	7.27	1.89	3.07	1.67
3017_236	LC_ 12 Month	Male	54	23	155.19	179.83	96.56	49.32	153.7	43.42	72.15	1.96	0.47	1311.81	144.18	91.41	1028.51	106.76	20.58	14.48	13.59	25.06	13.85	9.96	3.97	26.27	10.43	25.23	8.6	54.97	83.18	156.69	42.87	7.93	5.03	56.57	124.74	160.26	175.71	235.71	228.93	194.82	60.78	19.07	13.96	7.58	2.45	10.92	4.12
3018_24	LC_ 12 Month	Male	61	26	91.75	271.36	162.12	78.56	186.17	40.8	110.91	2.06	0.6	2016.69	125.17	133.99	1731.42	43.21	6.25	22.95	11.1	14.82	17.5	7.14	5.03	47.41	18.28	14.15	8.24	88.4	102.74	190.15	40.42	6.88	7.37	95.22	367.05	329.31	287.45	218.5	220.62	322.82	14.07	5.07	7	9.78	3.28	2.19	1.34
3019_29	LC_ 12 Month	Female	69	25	105.08	235.14	129.55	57.35	141.54	29.69	106.43	2.26	0.75	1935.2	154.1	152.61	1652.46	50.32	6.9	31.5	14.31	21.18	18.21	8.68	5.07	40.87	13.59	18.12	7.62	78.18	85.75	141.79	30.96	8.48	8.39	90.88	382.7	145.16	230.47	337.85	267.67	217.37	17.6	7.97	6.47	6.86	3.38	5.99	3.45
3020_116	LC_ 12 Month	Female	61	26	76.66	283.75	179.51	75.33	177.84	37.32	118.79	2.38	0.67	2159.83	92.7	100.29	1911.35	39	4.36	22.92	9.86	11.21	14.6	5.51	4.12	53.1	18.23	11.94	7.63	97.04	98.66	179.97	37.16	5.1	5.52	105.12	440.11	394.55	361.03	232.75	177.73	277.81	8.38	8.65	7.73	6.72	2.4	1.98	1.88
3021_4	LC_ 12 Month	Male	65	25	169.97	204.05	94.15	78.65	208.48	46.69	83.04	1.2	0.4	1509.86	182.17	153.76	1194.24	108.04	22.25	26.65	18.01	21.59	16.69	10.11	4.67	25.49	15.54	27.02	10.19	58.94	118.27	212.31	46.74	10.02	8.46	65.68	183.53	71.93	83.19	194.68	301.82	396.14	52.42	17.1	14.08	14.05	4.01	6.28	2.65
3022_77	LC_ 12 Month	Female	51	35	277.19	210.53	82.49	68.04	181.13	38.27	89.21	1.21	0.49	1622.02	279.9	128.57	1168.38	197.91	39.97	23.2	24.12	39.78	18.52	18.51	5.71	21.81	13.01	44.8	14.81	51.67	110.2	183.34	39.63	15.39	7.07	64.26	236.07	108.27	77.4	80.74	229.83	430	129.8	29.83	19.34	13.7	4.53	19.37	5.43
3023_0	LC_ 12 Month	Female	57	28	120.45	232.27	115.72	74.07	175.31	37.19	90.34	1.56	0.52	1642.55	151.73	99.81	1326.48	72.99	11.18	19.34	15.2	19.82	13.53	9.68	4.03	37	18.18	21.26	8.31	66.84	108.86	179.35	36.92	8.34	5.49	72.95	375.28	263.19	215	104.86	93.72	268.05	29.45	14.21	12.06	10.14	3.49	5.58	3.17
3024_129	LC_ 12 Month	Male	72	36	171.19	210.1	98.62	43.66	100.53	25.63	101.64	2.26	1.01	1848.03	248.24	102.83	1516.15	129.02	16.32	25.88	9.92	40.03	13.98	15.96	3.99	32.47	12.12	37.08	11.31	60.51	65.65	96.68	26.93	13.65	5.66	83.38	211.59		77.7	206.71	359.8	606.52	59.79	31.12	23.89	9.59	2.34	14.26	9.21
3025_0	LC_ 12 Month	Female	38	25	132.94	210	96.88	76.56	191.62	41.8	78.39	1.27	0.41	1425.37	164.8	105.24	1175.58	81.06	14.16	21.14	15.7	23.25	13.25	10.18	3.74	31.21	18.42	22.24	7.72	58.26	113.45	196.38	41.83	9.06	5.79	64.65	222.29	178.28	169.33	151.03	193.46	280.88	33.24	14.48	13.68	11.36	3.65	5.66	3.66
3026_27	LC_ 12 Month	Female	59	23	257.37	233.16	108.09	52.38	151	38.48	98.66	2.06	0.65	1793.96	292.33	163.52	1343.15	166.01	35.75	26.02	16.12	45.41	25.12	18.53	7.41	30.93	10.96	39.68	14.54	63.54	81.89	151.41	38.76	16.08	8.99	73.87	260.16	164	168.47	196.41	222.89	336.89	87.64	30.18	24.95	17.34	4.21	16.09	7.02
3027_79	LC_ 12 Month	Male	69	30	112.34	201.37	132.29	45.26	116.53	25.77	102.94	2.92	0.88	1871.79	140.35	101.21	1616.82	79.4	9.07	22.49	9.57	16.51	12.18	8.08	3.31	36.51	9.62	21.88	7.45	73.16	63.43	117.21	26.54	7.72	5.57	88.92	208.02	186.67	192.32	236.44	341.32	466.65	42.73	14.92	9.94	7.37	2.21	6.38	2.77
3028_127	LC_ 12 Month	Female	69	31	147.21	200.84	71.29	100.22	241.09	41.48	66.72	0.71	0.28	1213.19	183.31	95.29	879.78	88.88	15.42	21.66	25.41	19.24	9.22	10.52	2.87	25.9	25.16	24.16	8.5	46.78	145.51	250.25	40.6	10.08	5.24	48.39	270.99	186.33	111.8		67.59	283.96	39.54	16.62	15.45	13.32	3.49	3.79	2.66
3029_83	LC_ 12 Month	Female	27	22	113.34	231	128.39	75.43	191.02	43.82	103.08	1.7	0.54	1874.33	164.23	152.62	1507.15	72.35	9.89	28.12	15	16.22	17.43	8.05	5.11	36.39	15.15	20.28	9.79	73.12	104.12	193.54	43.78	9.03	8.39	82.89	283.68	160.44	159.52	234.02	324.17	380.6	26.63	12.37	11.02	12.92	3.55	3.01	1.96
3030_132	LC_ 12 Month	Female	36	21	50.03	188.21	103.16	81.67	180.44	33.41	65.49	1.26	0.36	1190.7	55.2	40.73	1108.8	22.62	1.2	16.02	10.37	3.98	3.4	2.79	0.96	31.21	18	7.14	3.84	59.23	103.38	185.99	33.37	3.04	2.24	60.98	198.98	225.57	182.41	105.91	135.27	250.76	1.03	4.19	4.95	5.25	1.87		0.65
3031_0	LC_ 12 Month	Male	74	25	167.17	207.37	118.17	44.99	135.28	28.77	102.39	2.63	0.76	1861.71	223.53	125.09	1514.83	114.4	18.37	25.61	13.86	31.34	16.2	13.72	4.49	32.34	9.74	32.58	10.02	67.3	63.33	132.8	29.61	12.29	6.88	83.31	154.48	81.47	121.47	255.22	408.54	509.64	56.04	21.51	18.16	12.75	2.9	10.19	5.29
3032_41	LC_ 12 Month	Male	54	23	84.93	179	94.11	63.33	169.11	40.08	76.43	1.49	0.45	1389.76	109.86	98.81	1171.93	43.88	6.31	20.41	8.79	8.91	9.35	5.16	2.68	29.3	14.57	12.85	4.55	57.63	90.91	167.69	40.19	6.04	5.43	64.45	165.01	63.88	123.06	230.42	267.29	328.87	18.94	5.28	4.85	8.66	3.68	1.42	0.2
3035_102	LC_ 12 Month	Male	63	25	263.99	267.34	103.55	80.81	228.24	52.67	98.33	1.28	0.43	1787.94	245.05	126.07	1311.09	168.15	38.62	20.32	19.28	44.33	20.01	19.21	6.68	30.03	20.56	39.3	14.83	66.69	130.4	230.32	51.46	13.48	6.93	72.11	184.86		98.91	274.56	284.44	522.58	100.13	30.18	23.27	13.21	3.98	17.27	6.68
3036_92	LC_ 12 Month	Female	47	33	60.36	201.83	124.37	73.6	177.42	40.43	87.61	1.69	0.49	1593.02	56.8	77.92	1403.03	37.84	2.45	20.99	9.52	2.32	7.53	2.47	2.15	37.4	15.39	8.09	4.97	70.19	93.81	181.65	40.53	3.12	4.29	77.16	220.78	211.06	209.26	191.77	257.09	343.58	21.59	4.27	3.35	3.67	1.37	0.73	0.06
3037_0	LC_ 12 Month	Male	59	29	135.19	146.3	64.83	52.81	145.02	31.67	60.69	1.23	0.42	1103.52	168.68	60.6	844.59	98.45	14.62	14.6	10.43	20.96	6.35	10.3	1.92	20.77	11.3	25.06	6.56	39.83	72.35	145.19	32.12	9.28	3.33	46.45	109.26	59.21	53.72	99.12	204.69	347.91	51.07	18.12	13.45	9.14	2.62	7.53	3.66
3038_0	LC_ 12 Month	Female	57	34	119.88	249.13	144.92	61.64	158.04	33.78	110.77	2.35	0.7	2014.13	161.27	134.32	1678.39	71.64	10.88	25.78	13.28	19.56	17.53	8.94	5.13	42.54	13.32	20.07	9.22	81.83	85.86	155.85	34.35	8.87	7.39	92.31	366.31	220.59	255.71	268.31	244.61	306.51	32.82	10.87	9.26	9.5	3.18	5.6	2.55
3039_123	LC_ 12 Month	Female	77	26	102.45	237.1	124.63	84.87	207.26	38.87	95.51	1.47	0.46	1736.58	125.96	113.87	1397.94	48.41	8.73	24.06	17.89	13.94	14.49	7.51	3.92	37.72	21.2	14.11	6.59	71.57	115.47	211.97	38.64	6.93	6.26	76.88	300.56	225.66	207.66	171.41	193.37	316.2	15.68	6.19	8.26	11.22	3.94	1.82	0.86
3040_10	LC_ 12 Month	Male	51	26	92.25	191.2	106.01	61.51	153.63	33.33	70.56	1.72	0.46	1282.91	100.3	68.46	1086.45	49.04	8.05	14.64	9.66	12.79	8.53	6.13	2.33	32.99	15.41	14.03	4.8	60.93	83.37	155.4	33.22	5.52	3.77	59.75	252.65	232.63	219.31	161.24	103.09	122.11	25.15	8.14	6.57	5.98	2.93	4.07	1.4
3041_101	LC_ 12 Month	Female	27	33	81.02	190.21	98.38	58.16	145.62	27.44	70.71	1.69	0.49	1285.73	109.74	65.24	1076.48	43.26	4.46	16.69	12.89	15.15	8.79	6.6	2.38	33.53	16.17	16.71	5.23	58.01	83.67	145.21	27.15	6.04	3.59	59.2	310.29	219.78	199.25	108.1	90.67	138.15	14.75	11.37	8.95	6.12	2.5	3.97	2.73
3042_93	LC_ 12 Month	Male	67	25	86.02	198.88	117.18	66.67	165.28	34.03	90.99	1.76	0.55	1654.5	110.19	93.99	1432.4	48.92	5.71	23.91	9.89	10.59	9.7	5.88	2.75	34.64	14.39	13.36	5.76	67.93	90.28	168.98	34.54	6.06	5.17	78.78	195.59	162.16	168.58	219.56	292.53	397.76	20.37	6.6	5.85	7.29	2.66	2.65	1.22
3043_176	LC_ 12 Month	Female	64	32	200.92	182.58	82.12	49.52	145.66	33.15	79.75	1.66	0.55	1450.12	261.07	141.81	1020.97	132.56	24.96	23.46	15.98	36.39	20.58	15.24	5.86	23.71	9.31	34.55	10.53	50.53	77.12	145.79	33.66	14.36	7.8	56.15	204.85	136.17	126.38	167.31	198.3	212.7	61.94	23.21	21.37	17.72	4.45	11.1	4.95
3044_124	LC_ 12 Month	Male	57	22	259.39	296.73	181.75	45.61	135.18	32.77	144.98	3.98	1.07	2636.19	273.35	154.52	2205.92	173.8	36.54	31.68	13.54	45.76	24.89	18.44	6.96	47.93	11.18	40.52	16.46	97.85	66.47	132.27	33.53	15.03	8.5	121.32	258.45	231.62	270.85	334.48	438.52	668.12	89.42	34.71	27.58	14.07	2.71	17.91	8.97
3045_158	LC_ 12 Month	Female	54	24	178.96	235.85	107.42	73.94	186.05	39.38	86.68	1.45	0.47	1576.15	206.11	124.49	1224.52	109.3	22.02	22.46	17.82	32.53	18.53	13.4	5.36	33.13	18.13	28.15	11.18	63.04	109.96	188.54	39.06	11.34	6.85	67.35	294.3	212.51	194.13	143.98	136.54	260.19	48.32	20.22	18.63	13.82	3.77	9.96	5.09
3046_199	LC_ 12 Month	Male	63	33	131.53	181.38	103.25	56.23	161.7	34.21	81.46	1.84	0.5	1481.25	144.44	108.4	1215.6	81.87	13.97	21.56	11.95	16.73	11.57	8.12	3.17	29.93	12.97	20.76	6.95	60.61	83.6	163.62	34.36	7.94	5.96	66.86	160.42	136.69	155.94	249.43	274.27	281.43	41.14	13.15	9.73	9.1	3.18	6.1	2.14
3047_136	LC_ 12 Month	Female	77	24	90.37	273.19	154.77	87.84	195.5	34.29	103.88	1.76	0.53	1888.78	85.32	85.26	1713.39	40.45	7.14	22.14	12.85	11.71	11.79	6.29	3.21	49.06	23.13	12.74	7.62	86.31	119.51	200.45	34.12	4.69	4.69	94.23	406.25	352.47	309.23	154.75	137.28	310.41	14.39	7.59	5.81	5.49	2.75	3.35	1.91
3048_104	LC_ 12 Month	Female	61	26	72.03	220.09	121.01	84.53	200.39	42.12	79.63	1.43	0.4	1447.84	66.04	57.38	1302.51	36.57	5.54	16.06	9.27	5.76	4.92	4	1.59	36	19.37	8.89	5.19	68.96	110.83	203.47	41.94	3.63	3.16	71.63	228.4	198.75	211.64	194.95	177.91	280.85	17.51	4.51	3.42	4.53	2.54	1.57	0.37
3049_0	LC_ 12 Month	Male	59	33	190.16	278.41	153.12	71.9	186.72	44.47	122.28	2.13	0.65	2223.33	203.7	171.18	1835.55	114.48	25.02	29.44	13.13	29.41	23.64	12.79	6.52	43.14	15.23	27.64	12.37	86.67	103.89	187.16	44.93	11.2	9.41	100.95	326.04	202.81	243.27	317	317.01	406.21	52.5	18.76	16.23	14.21	4.33	9.45	4.21
3050_0	LC_ 12 Month	Male	48	21	59.28	237.64	139.56	85.82	199.97	42.12	93.96	1.63	0.47	1708.38	61.77	99.18	1565.87	25.24	2.51	24.52	11.25	3.61	10	2.13	2.91	42.03	18.19	5.52	6.38	78.83	112.53	203.71	42	3.4	5.45	86.12	333.8	296.3	267.68	179.88	181.61	299.56	1.82	4.68	4.62	4.94	1.38		0.83
3051_177	LC_ 12 Month	Male	54	28	363.83	269.43	115.94	48.33	160.96	42.59	124.09	2.4	0.77	2256.31	445.01	235.97	1528.31	253.2	48.7	32.99	18.85	66.33	37.09	27.67	11.33	33.45	9.94	57.63	22.32	63.35	71.19	152.76	42.26	24.47	12.98	84.05	259.37	113.33	114.76	165.65	302.85	638.48	130.12	43.99	40.13	27.45	4.08	23.92	11.01
3052_155	LC_ 12 Month	Female	57	28	66.69	185.88	88.47	78.63	188.59	40.31	69.55	1.13	0.37	1264.68	72.42	85.2	1108.34	24.05	3.13	25.95	12.1	5.23	7.42	2.75	2.14	31.88	18.55	5.75	3.96	57.31	111.73	190.93	40.73	3.98	4.69	60.96	297.72	173.89	187.05	144.34	104.38	165.01	5.75	3.65	2.97	3.97	2.44	1.02	0.89
3053_145	LC_ 12 Month	Male	60	27	114.98	224.02	130.99	57.66	150.82	34.74	94.97	2.27	0.63	1726.75	138.81	83.95	1431.54	80.9	10.59	15.44	10.3	19.79	12	9.4	3.41	38.64	14.27	22.13	7.84	71.39	75.1	151.13	34.52	7.63	4.62	78.73	242.43	196.22	213.05	212.1	244.03	355.73	42.52	15.75	12.28	7.73	2.21	6.44	3.19
3054_157	LC_ 12 Month	Female	50	24	62.91	245.8	161.37	70.62	163.69	33.33	100.37	2.28	0.61	1825.05	57.51	64.54	1730.85	32.13	3.26	18.33	7.31	5.51	7.96	3.3	2.22	47.19	16.66	8.92	6.12	87.45	92.45	165.18	33.21	3.16	3.55	95.19	292.14	335.41	335.47	242.56	205.26	304.46	12.15	6.43	4.84	3.57	1.45	1.4	0.98
3055_201	LC_ 12 Month	Male	56	28	101.12	197.69	111.04	58.81	153.11	34.79	82.78	1.89	0.54	1505.21	127.86	86.41	1244.38	65.2	8.82	18.05	10.67	15.07	10.86	7.56	3.3	33.29	12.08	17.54	6.82	63.52	81.37	153.78	35.01	7.03	4.75	68.44	249.89	176.87	195.18	208.2	188.73	242.76	32.72	9.33	7.58	7.24	2.53	5.32	1.91
3056_6	LC_ 12 Month	Female	52	24	122.61	188.12	65.49	74.11	174.79	35.14	59.85	0.88	0.34	1088.25	185.7	116.68	724.68	73.49	10.19	14.98	16.95	27.58	15.52	11.48	4.5	20.18	16.86	25.36	8.18	40.61	107.29	177.77	34.68	10.21	6.42	39.86	243.99	111.5	47.66	26.78	106.18	229.28	26.87	12.29	12.57	14.16	4.81	6.57	3.3
3057_126	LC_ 12 Month	Female	68	32	191.28	297.33	155.35	79.15	191.65	35.17	121.42	1.96	0.63	2207.73	208.73	149.25	1772.32	120.4	22.3	23.93	17.92	34.59	23.77	15.38	6.73	45.24	20.36	33.4	13.62	86.13	108.45	193.77	35.09	11.48	8.21	97.47	343.48	200.49	210.18	221.21	313.02	492.73	67.51	19.62	16.15	12.71	3.93	12.44	4.77
3058_168	LC_ 12 Month	Female	73	31	79.22	228.76	139.74	68.76	160.33	32.26	97.14	2.03	0.61	1766.3	101.19	83.91	1533.08	38.15	4.52	19.95	7.67	10.9	10.48	5.69	2.93	40.93	15.9	11.21	5.43	77.35	87.24	163.64	32.38	5.56	4.61	84.32	305.73	316.23	259.53	146.24	166.77	326.05	14.7	5.85	6.29	7.32	2.71	2.02	0.91
3059_170	LC_ 12 Month	Male	62	25	149.92	245.67	133.21	60.62	180.26	37.92	103.27	2.2	0.57	1877.79	180.76	120.76	1493.82	91.99	16.17	22.88	17.5	31.16	18.65	12.63	5.36	39.26	16.43	26.1	10.21	74.6	88.38	181.39	37.12	9.94	6.64	82.16	238.98	168.1	207.42	284.06	301.81	353.06	38.2	19.56	17.85	10.39	2.25	8.92	5.62
3060_165	LC_ 12 Month	Male	76	19	83.49	196.71	110.56	63.51	158.91	31.44	78.86	1.74	0.5	1433.93	100.94	82.15	1240.48	45.19	5.49	17.9	12.06	10.67	9.09	5.88	2.5	33.6	15.46	14.13	5.36	63.77	90.68	159.54	31.52	5.55	4.52	68.22	243.23	180.11	202.82	203.61	176.84	239.7	21.52	6.1	4.64	6.38	2.96	3.34	0.92
3061_188	LC_ 12 Month	Female	50	32	112.24	176.99	87.6	62.86	154.47	31.64	61.71	1.39	0.4	1122.08	108.97	56.88	974.15	70.26	12.19	14.75	12.78	15.31	7.54	7.18	2.05	27.36	14.36	17.79	5.91	52.74	92.12	156.59	31.69	5.99	3.13	53.58	212.66	180.92	199.39	146.31	82.13	149.57	35.74	13.22	9.8	6.6	2.41	5.94	2.35
3062_0	LC_ 12 Month	Female	43	26	87.95	223.41	130.2	61.65	165.4	38.35	97.02	2.11	0.59	1764	130.47	128.08	1504.34	50.48	5.8	23.92	12.14	17.07	15.78	6.66	4.65	37.33	12.87	17.11	7.87	73.78	90.18	165.76	38.26	7.18	7.04	82.73	262.46	188.53	195.81	264.61	315.18	304.64	12.92	9.42	9.17	9.28	2.75	3.06	2.7
3063_61	LC_ 12 Month	Male	70	27	113.6	219.23	139.02	54.47	145.27	33.37	101.25	2.55	0.7	1840.92	151.42	102.79	1601.1	80.55	10.34	21.89	11.32	17.71	12.61	8.62	3.63	38.85	10.95	22.22	8.28	76.79	73.14	144.94	33.71	8.33	5.65	88.06	215.66	185.31	231.07	292.01	322.63	369.12	38.13	14.8	12.35	8.97	1.96	5.22	2.96
3064_0	LC_ 12 Month	Male	76	23	70.92	175.21	89.75	75.51	176.07	34.89	67.18	1.19	0.38	1221.45	89.86	42.56	1083.99	40.71	3.82	17.24	9.35	7.12	2.55	4.46	0.78	29.29	17.85	10.23	3.51	53.21	96.91	179.3	35.14	4.94	2.34	59.62	164.55	176.56	143.11	74.69	162.02	351.12	12.63	7.76	7.99	6.73	2.25	0.34	1.27
3065_167	LC_ 12 Month	Male	55	33	267.47	210.48	109.79	35.93	123.08	28.67	100.15	3.06	0.81	1820.98	247.81	128.26	1445.05	179.88	40.28	26.5	13.89	41.82	23.36	16.44	6.63	30.48	6.43	37.64	14.62	63.06	57.34	116.22	29.91	13.63	7.05	79.47	189.93	121.5	158.6	207.57	292.43	465.22	104.39	32.76	22.84	11.4	2.43	18.87	7.6
3066_0	LC_ 12 Month	Female	56	23	161.22	259.52	137.8	74.91	196.72	44.76	105.84	1.84	0.54	1924.5	178.81	145.5	1547.97	93.05	19.33	24.68	18.98	25.19	19.34	11.56	5.6	41.19	18.79	24.65	10.24	78.7	114.87	204.03	44.39	9.83	8	85.13	363.75	286.21	260.42	233.31	200.03	234.56	47.4	15.5	12.47	11.39	4.19	7.82	3.33
3067_146	LC_ 12 Month	Female	47	24	131.93	221.6	104.8	85.21	204.67	35.56	82.85	1.23	0.4	1506.51	140.97	96.07	1284.1	75.65	13.48	25.08	17.83	16.79	11.92	8.14	3.37	37.61	23.05	17.92	8.07	63.29	121.99	208.17	35.21	7.75	5.28	70.62	317.12	257.94	214.33	54.95	98.91	345.51	32.12	15.4	13.4	9.48	2.42	3.51	3.05
3068_0	LC_ 12 Month	Female	41	23	168.97	260.92	113.88	68.61	183.87	40.52	103.59	1.66	0.56	1883.56	251.18	146.66	1402.7	107.24	16.87	26.52	17.33	42.3	22.41	16.75	6.74	38.18	18.69	34.35	12.69	68.29	104.79	184.76	40.2	13.81	8.07	77.15	341.16	81.68	132.68	239.33	263.2	352.96	29.77	25.39	23.98	14.96	3.76	11.16	8.5
3069_0	LC_ 12 Month	Male	57	31	71.53	176.33	103.4	58.47	141.75	26.41	71.85	1.77	0.51	1306.48	84.3	31.73	1196.52	39.75	3.59	13.07	6.94	7.91	1.71	4.81	0.45	32.2	14.89	12.02	2.74	59.49	76.74	142.36	26.89	4.64	1.75	65.81	195.38	208.01	197.3	148.69	155.21	253.22	19.49	7.29	5.23	4.09	2.44	2.29	1.1
3070_0	LC_ 12 Month	Female	55	27	68.31	198.04	98.33	83.61	185.19	33.47	69.07	1.18	0.37	1255.82	61.08	60.2	1204.88	21.09	3.83	22.69	10.17	4.8	3.02	2.12	0.9	33.05	20.12	6.8	3.96	61.98	117.09	188.89	33.81	3.36	3.31	66.27	325.37	278.4	205.93	39.23	62.94	218.84	4.97	5.67	3.43	2.63	2.19	0.86	1.25
3071_0	LC_ 12 Month	Female	85	32	261.3	173.93	45.1	53.33	170.12	30.36	65.08	0.85	0.38	1183.4	312.92	128.26	688.09	170.87	33.95	20.55	21.05	47.79	18.96	20.3	5.94	14.48	12.73	43.15	12.52	33.59	91.22	167.7	29.83	17.21	7.05	37.84	163.21	35.34	26.99	40.51	100.41	349.66	81.74	30.91	28.52	20.66	4.31	15.73	7.08
3072_0	LC_ 12 Month	Female	35	30	94.12	299.87	181.04	109.42	224.69	36.45	131.4	1.65	0.58	2389.19	95.9	108.65	2200.81	43.53	7.9	34.91	16.76	3.89	10.07	3.87	2.94	50.11	25.35	9.67	8.99	100.23	137.35	230.4	37.47	5.27	5.98	121.04	327.75	287.96	249.34	218.38	387.65	650.35	14.07	5.8	5.37	8.67	3.42		0.5
3073_163	LC_ 12 Month	Male	78	24	225.56	213.16	110.28	48.22	139.55	32.43	90.87	2.29	0.65	1652.23	223.57	97.98	1319.72	154.57	31.8	20.37	10.67	35.65	16.87	14.68	5.04	31.77	11.25	32.71	12.82	62.15	67.75	135.73	32.45	12.3	5.39	72.58	163.78	136.57	168.05	180.88	237.25	447.52	87	30.24	22.18	11.44	2.39	14.54	6.37
3074_0	LC_ 12 Month	Female	73	21	135.46	308.63	206.68	74.81	173.32	34.38	136.17	2.76	0.79	2475.9	151.69	119.8	2177.13	81.6	14.97	24.45	12.4	17.74	17.57	9.36	4.98	58.27	17.73	19.95	11.06	108.31	90.43	178.76	34.52	8.34	6.59	119.74	399.84	439.16	408.74	307.72	273.35	340.16	44.54	13.1	10.39	8.66	2.76	5.87	2.3
3075_164	LC_ 12 Month	Male	57	26	135.35	213.93	113.38	58.82	160.88	36.67	94.78	1.93	0.59	1723.27	182.6	112.2	1364.51	90.45	13.92	20.68	14.6	25.82	14.15	11.65	4.23	31.79	12.69	27.29	9.3	64.18	83.06	163.62	36.65	10.04	6.17	75.04	223.29	121.16	110.52	195.67	319.23	429.47	41.08	17.83	14.33	10.57	2.87	7.74	4.49
3076_204	LC_ 12 Month	Male	60	28	80.34	206.92	130.67	54.73	139.01	33.99	94.37	2.39	0.68	1715.88	117.58	101.8	1497.63	53.71	4.75	20.76	8.61	11.79	12.28	5.78	3.48	38.16	10.93	14.62	6.39	72.33	71.01	137.05	34.4	6.47	5.6	82.37	223.3	196.77	230.52	244.6	279.04	344.1	24.74	7.48	7.47	7.85	2.15	2.4	1.33
3077_0	LC_ 12 Month	Female	56	20	127.52	313.05	172.51	90	223.22	38.99	122.68	1.92	0.55	2230.7	164.33	146.73	1815.53	64.39	11.33	28.47	22.48	23.14	21.88	10.59	6.17	55.67	25.4	21.71	11.63	95.3	127.82	228.33	37.86	9.04	8.07	99.85	528.52	399.15	355.41	224.85	148.59	182.94	17.52	14.63	13.77	11.2	3.32	4.91	3.84
3078_0	LC_ 12 Month	Female	38	30	81.81	237.61	144.98	73.33	179.69	40.31	107.52	1.98	0.6	1954.95	89.6	131.49	1756.34	37.1	4.64	30.78	12.49	7.5	14.03	3.73	3.9	44.76	17.15	9.2	6.47	84.25	106.89	184.49	40.62	4.93	7.23	96.59	346.14	280.74	286.84	254.2	251.18	326.68	15.27	5.52	4.43	4.91	2.09	1.57	1.18
3079_0	LC_ 12 Month	Male	55	25	71.04	251.53	161.24	76.69	172.17	36.52	99.84	2.1	0.58	1815.39	72	86.69	1677.47	37.9	3.69	18.51	8.08	6.86	10.88	4.05	3.03	47.61	18.51	10.14	7	86.1	93.62	174.49	36.12	3.96	4.77	92.26	270.1	310.67	306.64	235.44	238.12	335.37	18.11	4.51	5.12	5.55	1.84	1.41	0.6
3080_109	LC_ 12 Month	Male	60	24	134.4	247.65	146.57	52.71	141.29	29.46	115.17	2.78	0.82	2094.11	180.29	97.91	1768.74	88.84	12.83	22.48	11.83	26.36	13.31	11.86	3.85	42.23	13.91	27.25	9.45	80.9	72.82	139.26	29.96	9.92	5.38	97.28	269.65	160.46	198.26	270.04	359.49	489.83	40.69	18.96	14.56	8.92	2.8	8.76	5.08
3081_0	LC_ 12 Month	Male	38	24	104.34	186.11	71.79	70.37	163.82	27.86	61.34	1.02	0.37	1115.36	156.14	112.03	825.78	46.8	6.67	16.8	16.11	19.95	13.39	8.87	3.8	26.33	18.6	18.66	5.6	45.65	99.98	165.83	27.73	8.59	6.16	45.42	325.87	191.22	116.96	9.77	29.68	152.34	15.68	6.47	8.01	11.36	4.54	3.33	1.91
3082_105	LC_ 12 Month	Female	34	29	65.1	167.64	88.48	61.32	151.72	31.95	61.65	1.44	0.41	1120.9	95.87	53.62	923.51	32.68	2.71	11.49	9.38	9.8	4.94	5.21	1.59	26.62	13.85	12.65	3.17	52.06	82.95	154.13	31.77	5.27	2.95	50.79	209.84	182.59	145.16	109.78	110.11	168.24	10.22	4.75	5.37	6.92	3.08	1.47	0.83
3083_0	LC_ 12 Month	Female	55	22	99.82	243.61	125.59	87.4	216.67	46.07	88.91	1.44	0.41	1616.57	113.64	96.86	1357.65	55.17	9.28	17.61	13.52	13.21	10.45	7.45	3.12	38.41	21.48	15.73	6.97	71.78	119.2	219.9	45.52	6.25	5.33	74.67	281.62	176.99	205.82	227.46	198.4	278.61	23.65	8	7.11	8.45	3.64	2.63	1.33
3084_103	LC_ 12 Month	Female	57	26	139.24	222.1	109.97	68.55	181.26	41.66	89.1	1.6	0.49	1620.07	194.38	116.08	1241.87	90.22	14.75	19.07	15.96	28.04	14.1	11.88	4.24	29.52	15.48	27.76	9.64	62.18	96.55	184.66	41.15	10.69	6.38	68.3	214.36	143.9	104.33	154.95	280.57	391.91	37.04	18.87	16.91	12.83	3.48	6.97	4.57
3085_138	LC_ 12 Month	Female	18	26	101.03	165.89	83.34	52.8	139.29	31.71	62.02	1.58	0.45	1127.65	130.13	64.65	871.95	68.71	8.65	11.38	10.55	18.46	8.74	8.43	2.5	26.25	12.31	20.75	5.93	48.25	73.62	141.03	31.35	7.16	3.56	47.95	192.48	155.69	134.24	106.94	132.18	203.79	34.37	13.2	10.52	7.47	2.43	6.09	2.79
3086_133	LC_ 12 Month	Male	51	31	118.66	295.57	200.52	56.22	144.98	32.4	137.7	3.57	0.95	2503.8	156.12	114.2	2215.5	78.88	10.72	23.87	8.83	19.83	16.38	9.38	4.78	57.02	13.87	22.22	10.48	107.03	76.27	143.26	32.6	8.59	6.28	121.85	373.14	323.04	384.69	407.06	338.59	368.44	35.55	15.79	11.98	8.17	2.55	6.29	3.42
3087_44	LC_ 12 Month	Female	52	26	102.71	227.52	145.24	62.56	150.42	35.42	106.1	2.32	0.71	1929.18	114.26	109.79	1737.39	62.75	7.47	26.04	9.18	10.34	12.35	5.7	3.49	44.19	14.74	15.96	7.15	81.28	83.75	151.8	35.99	6.28	6.04	95.55	285.26	261.49	263.04	239.6	290.96	382.83	36.54	10.14	7.35	5.65	1.95	4.37	1.83
3088_0	LC_ 12 Month	Female	46	26	84.43	223.31	122.15	79.67	171.14	32.3	85.96	1.53	0.5	1563.04	112.98	68.51	1329.9	44.84	5.58	17.55	10.87	11.64	7.66	6.43	2.24	36.1	18.52	14.1	5.78	68.84	101.99	176.86	32.55	6.21	3.77	73.14	301.2	260.75	209.47	119.73	133.89	269.86	15.78	7.37	7.31	8.46	3.57	2.26	1.21
3089_0	LC_ 12 Month	Female	59	31	68.39	191.03	115.26	62.68	154.42	32.01	81.78	1.84	0.53	1486.92	80.23	75.11	1306.64	34.18	3.21	21.24	10.29	5.77	7.34	3.53	2.05	35.51	14.27	9.83	4.48	66.14	82.48	156.32	32.42	4.41	4.13	71.86	272.68	231.18	215.15	178.59	182.41	217.42	16.39	5.55	3.46	3.92	2.09	1.86	0.83
3090_221	LC_ 12 Month	Male	63	19	107.12	209.34	117.6	59.35	160.37	40.88	89.56	1.98	0.56	1628.43	135.36	127.14	1356.42	64.3	9.69	20.56	11.38	16.36	15.63	7.51	4.57	33.73	11.38	17.38	7.12	67.54	86.76	160.61	41.07	7.44	6.99	74.6	264.15	181.56	198.13	226.66	227.77	280.92	32.32	7.1	7.13	9.08	3.03	4.66	1.51
3091_241	LC_ 12 Month	Female	56	59	100.01	149.87	46.93	75.46	189.41	38.85	44.12	0.62	0.23	802.2	100.95	54.16	605.96	52.83	10.13	14.13	11.99	12.36	3.33	5.97	1.13	15.78	16.23	13.86	3.62	35.72	113.82	191.46	39.15	5.55	2.98	33.33	203.87	87.24	66.63	43.89	31.98	142.96	26.52	7.02	4.58	6.45	3.82	4.84	0.98
3092_128	LC_ 12 Month	Female	60	26	113.71	270.63	163.68	59.77	157.19	34.65	118.62	2.74	0.75	2156.85	166.45	122.33	1835.29	67.83	9.9	21.72	10.58	21.4	17.23	10.05	5.1	47.3	13.86	20.97	9.21	88.9	79.44	153.59	34.7	9.15	6.73	100.94	356.23	246.5	283.75	299.22	274.57	354.86	24.99	11.67	11.11	11.08	3.38	4.81	2.88
3093_205	LC_ 12 Month	Male	43	34	382.31	272.14	147.65	46.94	142.6	42.73	125.69	3.15	0.88	2285.34	360.58	175.42	1789.27	276.75	60.75	27.21	13.66	55.59	30.96	24.15	9.28	40.74	8.4	55.3	21.83	81.55	71.17	143.35	43.27	19.83	9.65	98.41	216.36	182.79	252.35	291.11	322.28	553.71	170.29	49.69	35.21	18.48	3.32	24.73	9.41
3095_97	LC_ 12 Month	Male	62	31	446.84	251.47	96.06	47.6	134.28	37.82	132.87	2.02	0.99	2416.01	494.96	284.62	1729.45	278.65	69.82	53.51	21.94	79.35	42.98	29.63	12.08	24.26	6.89	65.16	24.24	63.5	85.96	141.68	39.53	27.22	15.65	95.12	223.67	117.57	7.6	105.72	458.78	778.04	130.38	59.25	49.21	30.33	5.93	26.48	15.23
3096_39	LC_ 12 Month	Female	55	27	70.9	221.67	118.6	81.47	185.65	35.43	79.12	1.46	0.43	1438.66	74.41	61.84	1258.78	25.46	4.65	16.04	11.74	7.62	6.4	4.5	1.96	35.69	18.89	8.32	4.64	68.06	111.9	190.98	35.5	4.09	3.4	69.23	357.36	310.69	244.64	112.95	40.71	149.16	8.17	2.7	1.94	4.68	3.3	2.15	0.48
3097_0	LC_ 12 Month	Female	59	35	68.4	183.78	138.63	38.15	112.67	25.79	106.63	3.63	0.95	1938.87	83.07	101.81	1801.82	38.92	2.06	30.38	7.69	4.72	9.41	2.44	2.45	39.38	8.33	10.5	4.74	79.59	59.01	110.25	26.92	4.57	5.6	99.1	171.68	167.23	228.55	332.16	421.24	476.59	20.23	7.14	3.78	3.06	1.18	2.39	1.11
3098_131	LC_ 12 Month	Male	61	26	147.1	163.04	72.42	60.63	175.75	41.71	64.54	1.19	0.37	1173.47	165.23	100.14	877.9	93.85	18.37	17.42	15.11	19.88	11.59	9.92	3.34	21.41	13.71	24.37	6.85	46.25	97.98	178.62	41.64	9.09	5.51	48.28	115.54	53.56	89.54	209.24	230.43	226.45	49.44	14.33	10.98	11.89	4.61	6.73	1.97
4001_145	LC_16 Month	Male	60	27	123.33	215.38	127.21	51.96	140.81	33.66	100.04	2.45	0.71	1818.94	162.38	135.99	1553.1	75.32	11.11	23.61	9.28	20.22	16.45	9.06	4.65	36.41	10.84	21.57	7.75	73.19	75.49	139.79	34.07	8.93	7.48	85.42	244.23	168.05	197.73	262.04	299.95	380.44	34.46	12.01	10.69	10.58	3.14	5.44	2.59
4002_157	LC_16 Month	Female	50	25	69.54	255.59	166.81	70.72	165.92	34.65	106.57	2.36	0.64	1937.74	67.87	83.86	1817.53	34.5	4.1	21.23	8.09	7.04	10.18	3.75	2.89	48.83	16.35	9.9	6.83	91.05	94.56	167.71	34.54	3.73	4.61	99.96	331.25	345.66	344.98	262.68	219.05	292.49	12.29	6.68	5.07	4.05	1.62	1.83	1.26
4003_124	LC_16 Month	Male	57	22	149.11	206.29	125.23	39.75	117.47	26.14	101.66	3.15	0.87	1848.53	177.05	73.42	1551.36	100.47	16.52	17.51	8.95	23.68	10.55	11.82	3.08	35.92	10.38	26.13	7.27	69.76	54.78	113.87	27.01	9.74	4.04	85.32	170.59	112.93	176.07	260.05	325.06	487.14	59.19	16.08	12.11	8.75	3.13	9.42	3.46
4004_158	LC_16 Month	Female	54	24	152.25	242.01	113.8	75.82	187.72	37.53	92.12	1.5	0.49	1674.95	210.99	98.29	1291.61	102.79	16.03	19.34	15.45	30.13	15.37	13.88	4.71	36.34	18.88	29.25	10.75	64.74	100.87	188.95	36.81	11.6	5.41	71.04	271.76	148.35	163.73	157.65	197.86	365.2	37.95	22.02	20.91	14.98	3.24	7.13	5.16
4005_128	LC_16 Month	Female	60	26	132.32	266.85	147.5	54.01	150.64	34.79	121.8	2.73	0.81	2214.59	201.39	158.51	1802.19	75.64	11.67	23.68	10.5	28.91	22.09	12.84	6.41	42.81	12.86	25.04	9.52	81.93	75.09	145.09	35.07	11.08	8.72	99.12	336.66	143.27	183.81	267.37	338.38	508.28	27.54	11.34	12.13	14.42	4.54	6.31	3.52
4006_132	LC_16 Month	Female	36	21	58.13	205.52	112.49	80.34	192.43	38.07	73.09	1.4	0.38	1328.89	62.2	76.31	1189.44	24.32	1.83	18.28	12	4.96	7.94	3.23	2.2	36.41	19.24	7.77	4.83	64.66	105.94	197.11	37.22	3.42	4.2	65.42	276.2	245.38	225.77	160.81	118.96	187.71	1.08	5.64	5.6	5.63	1.75		0.78
4007_167	LC_16 Month	Male	55	32	253.31	210.02	122.41	43.16	132.52	31.84	102.65	2.84	0.77	1866.45	216.41	116.37	1515.48	179.05	39.19	25.9	12.75	32.86	19.72	14.31	5.04	33.5	8.03	36.44	13.78	66.2	55.76	126.52	32.81	11.9	6.4	83.35	155.77	159.4	159.69	176.21	336.72	551.8	99.02	33.29	24.53	12.68	2.03	15.41	6.68
4008_0	LC_16 Month	Female	56	22	89.85	284.74	168.45	94.12	222.92	47.74	107.37	1.79	0.48	1952.28	75.61	105.01	1756.8	50.93	8.83	20.67	11.9	8.28	12.32	4.73	3.73	48.73	21.63	10.81	9.5	91.12	124.8	226.09	46.82	4.16	5.78	96.62	352.83	314.78	308.36	235.4	205.48	361.07	19.53	8.46	6.52	6.23	1.92	1.53	1.29
4009_79	LC_16 Month	Male	69	30	149.47	194.16	116.71	40.55	125.64	30.22	94.41	2.88	0.75	1716.7	166.57	116.72	1422.01	101.08	15.27	21.15	11.51	23.33	14.68	10.57	4.24	32.25	9.13	25.95	7.95	66.39	64.19	125	30.64	9.16	6.42	78.21	187.61	157.11	177.98	245.25	297.49	390.3	58.33	15.42	11.89	8.88	2.54	9.7	3.34
4010_127	LC_16 Month	Female	69	32	155.27	230.85	111.42	64.33	176.86	41.97	98.79	1.73	0.56	1796.22	237.68	171.04	1326.11	98.73	15.68	25.69	17.81	32.15	22.55	13.89	6.7	32.57	13.65	30.5	11.37	64.55	95.84	179.76	41.4	13.07	9.41	72.93	290.7	145.29	128.75	202.57	275.14	336.15	33.76	18.7	18.68	17.76	4.25	6.78	4.62
4011_107	LC_16 Month	Male	40	23	61.23	208.99	108.87	88.11	198.74	46.45	73.83	1.24	0.37	1342.48	40.32	65.18	1266.72	36.45	3.62	15.73	5.81	2.83	4.88	2.15	1.6	34.59	18.21	5.35	5.06	63.2	117.39	202.46	46.49	2.22	3.58	69.67	242.68	219	196.41	108.54	142.76	350.19	17.42	3.28	2.05	2.54	1.55	0.78	0.55
4012_4	LC_16 Month	Male	65	25	231.63	209.64	88.37	81.31	227.66	48.7	84.11	1.09	0.37	1529.3	213.46	164.65	1107.74	151.01	34.65	27.02	23.72	30.26	20.9	13.27	5.6	21.38	16.09	33.83	13.32	53.25	123.98	231.55	48.72	11.74	9.06	60.92	128.89	54.28	45.18	193.43	344.07	439.43	77.39	24.5	18.88	15.96	4.38	11.77	4.45
4013_29	LC_16 Month	Female	69	24	146.06	227.62	132.79	58.38	167.69	34.74	103.92	2.27	0.62	1889.5	186.77	91.38	1583.68	106.57	15.52	21.3	14.49	24.48	10.94	11.89	3.22	36.99	13.92	28.55	9.73	73.65	82.66	166.11	34.92	10.27	5.03	87.1	170.19	108.89	187.2	313.82	369.1	458.49	52.1	20.94	16.22	10.01	2.34	8.5	4.5
4014_6	LC_16 Month	Female	52	24	117.9	191.62	78.95	69.45	168.12	34.88	67.37	1.14	0.4	1224.89	163.04	94.37	918.03	70.88	9.22	15.89	13.96	24.34	13	10.44	3.77	25.59	17.29	22.26	7.05	47.74	101.17	170.97	34.52	8.97	5.19	50.49	230.45	136.69	108.29	85.17	119.48	263.84	26.86	12.94	12.85	11.58	3.84	6.66	3.44
4015_148	LC_16 Month	Female	58	22	91.64	215.03	102.73	86.53	189.26	34.77	70.16	1.19	0.37	1275.67	105.49	47.53	1121.86	53.6	7.05	14.62	12.57	12.85	5.91	7.21	1.65	34.13	22.89	16.19	6.24	58.79	112.9	192.2	34.31	5.8	2.61	61.7	234.98	176.47	173.29	99.8	116.1	305.11	19.49	11.82	10.31	8.16	3	2.9	2.22
4016_177	LC_16 Month	Male	54	28	231.5	208.73	87.91	45.43	130.73	34.65	96.59	1.93	0.74	1756.29	374.12	169.45	1173.1	168.57	24.71	21.8	11.68	51.14	24.41	22.15	7.32	26.59	9.69	47.27	13.34	49.9	61.52	126.5	34.9	20.58	9.32	64.52	181.57	81.14	48.1	85.21	280.92	544	70.97	30.94	32.29	26.04	5.18	13.13	7.8
4017_9	LC_16 Month	Male	50	26	74.21	197.82	111.34	67.87	162.04	35.71	82.36	1.64	0.51	1497.53	107.27	93.22	1263.18	43.42	3.56	18.67	9.33	11.14	11.24	5.63	3.22	33.59	14.59	11.73	5.75	62.12	87.05	164.34	35.52	5.9	5.13	69.47	215.37	203.29	171.2	131.64	201.16	373.93	10.88	6.45	8.06	9.13	2.38	0.88	1.38
4020_19	LC_16 Month	Male	38	32	320.14	114.81	16.03	38.16	150.48	35.41	41.75	0.42	0.28	759.11	315.8	176.76	254.35	204.57	42.94	24.4	26.99	47.54	25.47	18.73	7.13	4.57	8.67	42.68	13.12	13.74	72.86	145.73	35.19	17.37	9.72	13.99	58.78	99.95	47.18	25.43	34.25	143.91	124.05	28.11	27.55	17.96	3.05	23.13	6.98
4021_11	LC_16 Month	Male	70	25	67.79	223.35	146.21	60.74	163.91	36.5	104.03	2.41	0.63	1891.47	86.29	98.7	1684.83	39.9	3.33	22.6	9.57	7.22	10.95	4.16	3.15	41.6	12.96	10.64	6.18	80.13	81.57	162.73	36.62	4.75	5.43	92.66	237.99	199.98	233.81	288.55	331.7	414.39	12.63	5.26	4.74	6.03	1.87	1.2	1.06
4022_15	LC_16 Month	Female	70	21	60.99	210.21	102.37	95.99	226.9	43.79	71.19	1.07	0.31	1294.45	34.13	65.44	1235.33	24.42	3.28	22.56	12.04	2.07	4.12	1.58	1.12	34.78	23.33	5.11	4.79	63.26	134.53	230.95	43.47	1.88	3.6	67.94	247.71	181.47	189.01	137.94	155.15	311.82	4.31	5.78	3.61	2.45	1.47		1.01
4024_8	LC_16 Month	Female	59	22	82.27	273.27	167.06	78.54	187.85	40.5	114.98	2.13	0.61	2090.71	89.4	117.21	1858.48	31.95	5.77	27.58	13.02	9.07	13.52	4.72	3.85	49.77	18.84	9.79	6.92	94.25	107.91	191.89	40.75	4.92	6.45	102.21	442.24	340.48	344.25	287.1	191.54	204.09	12.44	5.71	3.65	4.23	2.68	2.41	1.32
4025_27	LC_16 Month	Female	59	22	192.91	215.77	104.65	49.93	146.24	33.45	95.35	2.1	0.65	1733.79	242.3	119.63	1316.46	120.6	22.21	22.28	13.13	34.13	17.1	15.42	5.34	33.25	12.76	31.61	9.83	62.9	76.46	146.2	33.58	13.33	6.58	72.4	281.36	142.64	174.52	210.33	179.39	308.11	60	21.76	18.9	13.54	3.84	11.51	5.28
4026_136	LC_16 Month	Female	77	23	80.1	300.31	179.61	93.71	216.25	42.05	117.93	1.92	0.55	2144.23	58.17	95.18	1971.59	33.85	5.64	24.39	12.87	8.78	12.79	4.91	3.48	56.39	25.28	9.3	7.98	98.86	128.65	221.47	41.58	3.2	5.23	108.43	406.2	367.27	368.21	251.68	208.04	344.02	12.08	6.23	4.85	3.5	2.11	2.62	1.73
4027_97	LC_16 Month	Male	62	31	471.94	277.95	97.11	49.47	148.5	41.7	140.72	1.96	0.95	2558.69	523	324.54	1790.89	286.79	71.09	57.81	25.05	90.54	50.45	32.21	14.18	24.12	8.51	64.48	25.6	63.34	92.2	152.82	43.95	28.76	17.85	98.49	248.85	114.19	19.25	110	453.06	812.05	141.25	55.68	47.99	29.74	6.23	32.45	16.49
4029_170	LC_16 Month	Male	62	25	97.57	253.59	150.33	68.58	192.75	39.33	110.45	2.19	0.57	2008.33	125.9	139.24	1682.85	49	6.85	27.2	17.02	16.06	17.18	7.56	4.8	45.67	17.74	16.34	7.77	84.93	96.5	193.76	38.98	6.92	7.66	92.55	327.52	213.19	266.24	342.46	305.56	260.41	17.07	7.85	8.21	7.97	2.47	3.17	2.21
4030_0	LC_16 Month	Female	49	19	123.53	191.48	88.41	79.95	200.63	38.06	71.64	1.11	0.36	1302.53	152.84	53.08	1099.61	81.82	12.72	17.4	13.78	16.68	3.75	9.53	1.25	29.12	19.15	22.79	6.14	54.56	112.08	205.44	38.11	8.41	2.92	60.48	187.11	145.8	134.16	107.33	170.12	340.14	34.64	16.1	14.02	9.97	2.86	4.15	3
4031_37	LC_16 Month	Female	49	21	52.3	231.42	138.27	87.29	184.72	36.37	86.6	1.58	0.47	1574.64	40.15	59.3	1490.93	26.2	1.36	17.97	6.74	3.37	7.03	2.3	1.85	42.04	20.06	4.59	5.9	74.41	105.09	189.06	36.23	2.21	3.26	82	228.89	285.51	248.32	124.6	191.01	427.4	6.92	4	4.12	3.97	1.27		0.69
4032_0	LC_16 Month	Male	59	29	183.82	160.73	69.46	48.77	149.73	36.87	71.23	1.42	0.48	1295.19	251.32	126.05	962.55	126.98	21.48	18.7	12.16	34.4	14.21	14.63	4.31	19.2	9.91	35.1	9.75	43.55	84.67	152.89	36.95	13.82	6.93	52.94	65.2	78.72	45.47	151.41	310.5	384.33	62.33	22.24	18.49	15.88	4.48	10.75	4.91
4033_0	LC_16 Month	Female	57	34	103.92	247.46	148.57	60.67	149.59	32.93	114.43	2.45	0.76	2080.57	150.95	150.01	1742.1	52.53	7.66	28.44	11.89	15.91	18.42	7.48	5.31	43.62	12.89	16.11	8.14	84.26	83.24	149.39	33.61	8.3	8.25	95.81	416.24	266.44	259.19	244.92	227.86	292.12	21.09	7.34	6.27	9.3	3.57	3.66	1.67
4034_93	LC_16 Month	Male	67	25	78.45	247.76	159.42	77.5	189.47	41.2	109.82	2.06	0.58	1996.88	79.5	102.02	1824.64	51.44	5.05	24.69	9.07	7.21	11.95	4.44	3.31	46.92	17.58	11.2	7.75	87.06	98.85	191.65	41.15	4.37	5.61	100.35	202.86	204.75	266.15	319.95	376.25	487.61	23.03	7.97	6.8	5.74	1.34	1.48	1.21
4035_176	LC_16 Month	Female	64	31	215.56	212.06	99.94	59.93	171.16	40.85	95.77	1.67	0.56	1741.31	281.44	187.17	1254.18	145.2	26.87	30.07	18.66	38.5	25.81	16.12	7.46	27.74	9.92	36.13	13.52	58.86	87.02	172.59	41.15	15.48	10.29	68.98	218.23	126.14	121.35	204.19	294.79	346.25	66.19	24.51	23.54	19.56	3.78	11.24	5.61
4036_201	LC_16 Month	Male	56	28	69.01	207	133.87	58.71	152.21	33.41	89.9	2.28	0.59	1634.62	72.46	61.96	1450.1	39.13	2.96	17.34	7.14	5.58	6.31	3.8	1.76	41.68	15.19	10.14	4.19	74.13	74.28	152.23	33.51	3.99	3.41	79.75	259.41	243.11	274.61	261.44	204.48	202.55	22.67	6.89	4.24	2.57	1.73	2.35	0.81
4037_0	LC_16 Month	Female	41	22	90.17	289.09	188.17	83.54	205.2	49.25	121.35	2.25	0.59	2206.41	94.16	122.18	2028.42	54.07	7.88	25.33	10.42	9.38	14.6	4.78	4.43	53.02	18.33	12.7	10.03	101.94	112.27	207.17	48.7	5.18	6.72	111.56	273.09	256.99	350.11	444.89	383.13	345.52	23.55	7.43	6.86	6.22	1.88	2.68	1.42
4038_24	LC_16 Month	Male	61	26	91.95	295.52	192.16	78.11	192.23	45.87	129.24	2.46	0.67	2349.88	101.52	129.1	2139.68	46.11	7.36	26.19	9.8	11.02	15.03	5.82	4.41	54.89	18.68	12.82	8.56	105.16	107.47	195.19	45.85	5.58	7.1	117.68	335.64	296.37	354.93	406.32	358.66	371.81	22.36	5.74	4.82	5.8	2.81	3.01	1.29
4039_146	LC_16 Month	Female	47	23	118.28	232.28	105.91	93.42	217.62	36.39	85.05	1.13	0.39	1546.43	139.59	87.18	1328.35	63.91	10.35	23.5	17.01	15.85	8.95	8.55	2.47	38.02	25.76	18.57	7.17	64.94	134.31	222.92	36.09	7.68	4.79	73.06	316.75	226.05	194.44	76.81	124.42	371.55	21.32	13.35	12.09	9.91	3.36	2.92	2.76
4040_168	LC_16 Month	Female	73	31	89.47	254.64	157.46	77.21	185.99	39	106.82	2.04	0.57	1942.21	95.29	95.55	1720.82	49.68	6.47	21.84	8.87	10.48	11.73	5.71	3.26	46.55	18.46	12.18	6.99	86.22	97.56	189.04	38.86	5.24	5.26	94.64	290.58	295.26	293.38	237.51	242.57	371.71	23.81	8.05	7.41	6.36	2.01	2.57	1.24
4041_126	LC_16 Month	Female	68	32	89.65	273.39	153.87	86.33	194.83	32.77	108.72	1.78	0.56	1976.86	88.19	117.84	1753.38	34.49	6.07	24.84	12.34	9.9	13.38	5.19	3.68	47.62	21.83	9.84	7.68	86.79	117.92	196.75	33.15	4.85	6.48	96.43	434.89	323.04	293.84	188.51	159.13	306.94	16.22	3.01	0.83	4.64	3.43	3.27	0.78
4042_101	LC_16 Month	Female	27	35	63.98	204.62	113.41	76.67	180.55	37.07	73.24	1.48	0.41	1331.72	72.9	65.7	1191.98	31.86	3.56	17.86	13	7.34	7.15	3.43	2.18	33.89	17.55	9.31	5.86	64.19	104.54	182.31	36.75	4.01	3.61	65.56	235.73	218.01	215.03	184.44	162.08	192.32	7.68	6	5.51	5.37	2.23	1.39	1.26
4043_0	LC_16 Month	Male	74	25	240.18	207.75	117.26	40.37	137.69	27.94	103.48	2.9	0.75	1881.49	237.61	126.06	1468.93	163.26	30.86	24.3	15.66	33.83	16.85	15.48	5.11	33.25	11.91	35.91	12.24	65.49	63.95	133.67	28.11	13.07	6.93	80.79	156.42	130.51	149.18	218.22	318.04	537.48	96.2	26.89	20.31	11.74	2.77	15.81	5.99
4044_77	LC_16 Month	Female	51	35	255.62	252.48	119.59	74.63	199.17	40.3	106.92	1.6	0.54	1944.08	262.31	129.34	1537.47	172.12	35.99	26.98	21.97	37.7	17.66	17.19	5.45	32.44	15.79	38.79	14.78	71.11	120.59	202.9	41.34	14.43	7.11	84.56	271.41	165.71	199.74	258.5	256.46	360.22	101.83	27.88	18.94	12.58	4.33	17.57	5.81
4045_0	LC_16 Month	Male	38	23	109.46	184.62	78.69	66.41	154.88	26.41	70.17	1.18	0.45	1275.82	146.94	109.37	977.65	51.28	7.28	20.71	17.16	17.92	13.2	8.26	3.77	26.97	16.77	17.42	5.6	49.13	94.97	156.87	26.9	8.08	6.01	53.77	316.9	185.52	129.15	53.28	80.1	198.13	24.32	4.89	6.15	9.32	4	5.22	1.68
4046_236	LC_16 Month	Male	54	23	84.26	173.02	100.34	51.35	144.86	35.86	71.48	1.95	0.49	1299.78	100.35	77.12	1048.24	54.36	5.9	12.43	8.97	12.75	9.96	6.56	2.78	30	11.44	16.07	4.57	57.08	74.27	147.16	35.48	5.52	4.24	57.65	172.49	162.26	182.57	221.51	190.61	180.49	28.19	6.95	6.47	6.95	2.7	4.42	0.99
4047_105	LC_16 Month	Female	34	30	98.05	198.46	104.39	75.13	174.37	37.41	69.74	1.39	0.4	1267.97	94.92	64.24	1103.01	61.41	7.25	10.77	7.78	11.66	8.46	6.55	2.58	31.16	16.3	15.13	5.4	57.98	93.69	177.3	37.49	5.22	3.53	60.66	179.8	200.95	172.16	122.31	160.27	285.01	42.41	3.66	4.44	6.13	2.57	5.5	0.35
4050_41	LC_16 Month	Male	54	23	90.15	192.41	96.6	70.48	186.57	44.3	77.71	1.37	0.42	1413.04	124.39	112.36	1138.61	44.34	6.96	19.35	10.79	12.1	11.48	6.56	3.42	29.06	15.79	13.11	5.01	58.53	102.15	188.52	44.09	6.84	6.18	62.62	187.77	92.04	136.12	239.04	232.18	271.12	16.25	3.33	5.11	10.5	4.32	1.64	0.14
4051_123	LC_16 Month	Female	77	26	98.85	272.22	154.92	88.48	222.83	48.22	111.06	1.75	0.5	2019.45	108.97	131.28	1717.73	50.73	9.04	26.47	16.04	12.77	16.63	6.45	4.65	45.89	20.89	12.51	8.19	86.67	120.94	225.76	47.8	5.99	7.22	94.47	325.2	252.51	280.81	271.29	258.8	355.48	15.56	7.23	8.96	9.71	2.85	1.46	1.35
4052_10	LC_16 Month	Male	51	26	97.29	213.53	122.53	66.74	161.88	34.72	82.65	1.84	0.51	1502.85	108.69	85.01	1290.35	52	8.47	16.46	10.33	13.2	10.56	6.42	3.01	36.47	16.29	14.54	6.52	68.33	88.7	164.41	34.48	5.98	4.68	70.97	246.77	233.81	226.65	200.91	176.33	222.61	28.87	7.81	6.06	6.41	2.89	4.21	1.24
4053_0	LC_16 Month	Female	57	28	82.75	232.01	125.19	73.61	174.04	37.32	91.74	1.7	0.53	1668.16	91.77	116.21	1432.56	29.5	5.42	23.45	14.12	10.4	13.29	4.75	3.84	38.01	17.55	9.38	6.09	73.68	113.07	177.28	37.53	5.05	6.39	78.79	416.03	293.67	264.78	176.67	85.19	162.99	12.06	3.09	1.42	5.22	3.69	3.5	0.77
4054_129	LC_16 Month	Male	72	35	204.25	240.81	131.55	42.71	125.18	26.13	114.48	3.08	0.91	2081.58	252.48	95.06	1664.83	150.9	23.49	16.88	9.65	40.29	15.29	17.56	4.47	36.99	12.36	38.74	12.8	70.02	57.88	119.1	26.62	13.89	5.23	91.56	176.25	102.42	130.25	203.66	382.69	676.33	85.01	30.61	21.59	10.98	2.83	15.99	7.39
4055_0	LC_16 Month	Male	59	34	142.51	223.85	120.58	65.81	162.28	36.82	93.64	1.83	0.58	1702.62	171.28	116.7	1407.16	93.39	15.78	20.22	10.08	22.25	15.82	10.68	4.52	35.19	13.51	24.45	8.83	69.26	87.7	163.82	37.15	9.42	6.42	77.39	246.46	156.06	184.06	213.43	241.73	352.89	46.8	15	12.94	11.89	3.47	6.52	2.69
4056_165	LC_16 Month	Male	76	26	111.26	194.82	96.39	75.03	175.66	30.6	72.7	1.28	0.41	1321.87	121.61	77.82	1099.81	66.97	10.18	17.57	13.58	14.35	9.2	7.96	2.39	31.89	19.24	17.78	6.52	56.27	104.02	180.04	30.65	6.69	4.28	60.49	218.32	186.73	169.92	122.81	149.11	277.23	34.56	10.13	7.47	8.16	3.48	4.84	1.52
4057_188	LC_16 Month	Female	50	22	62.35	205.01	104.15	83.97	192.69	41.02	69.86	1.24	0.36	1270.26	62.11	59.98	1156.35	32.54	3.87	15.48	10.53	7.51	6.07	3.97	1.91	31.42	17.97	9.03	5.25	61.51	117.72	197.66	40.68	3.42	3.3	63.6	225.11	183.59	193.48	168.01	134.58	247.82	5.42	5.45	5.46	5.86	2.32	0.96	1.15
4058_164	LC_16 Month	Male	57	26	127.95	271.96	149.71	65.83	190.19	49.55	117.89	2.27	0.62	2143.6	174.93	214.22	1752.95	72.86	11.89	32.16	15.05	25.63	27.54	9.45	7.9	43.86	13.17	19.45	12.18	84.32	98.07	187.53	49.27	9.62	11.78	96.41	385.01	193	243.81	335.06	319.22	324.29	26.5	11.95	10.73	10.79	2.49	6.14	3.9
4059_155	LC_16 Month	Female	57	25	82.16	210.43	99.39	85.57	210.44	43.84	80.57	1.16	0.38	1465	90.94	115.02	1216.77	28.93	5.11	28.94	16.84	8.05	11.42	4.01	3.23	34.04	21.26	7.33	5.2	63.19	124.28	213.38	44.04	5	6.33	66.92	333.88	167.96	196.37	189.53	133.39	174.81	9.35	3.24	3.08	5.45	3.18	1.84	0.79
4060_61	LC_16 Month	Male	70	27	123.39	258.17	125.58	102.45	241.08	51.62	86.98	1.23	0.36	1581.57	129.67	88.35	1353.55	78.93	14.68	17.62	13.96	17.38	10.12	9.04	3.27	37.89	23.16	19.92	9.85	71.73	139.44	248.25	50.83	7.13	4.86	74.44	238.56	173.74	195.27	216.72	219.4	332.28	32.26	13.71	11.84	10	3.3	4.39	2.8
4061_0	LC_16 Month	Female	46	26	113.8	228.07	117	74.55	179.35	35.48	84.23	1.57	0.47	1531.44	159.17	75.77	1249.22	72.8	10.09	14.88	13.21	21.54	10.05	9.94	3.09	34.72	17.79	22.04	7.91	65.57	99.86	181.74	35.06	8.75	4.17	68.7	252.2	212.54	202.85	165.97	163.61	256.34	27.01	14.44	14.17	11.11	3.26	4.97	3.19
4062_0	LC_16 Month	Female	43	24	62.31	174.64	96.06	57.53	151.61	31.34	71.56	1.67	0.47	1301.24	85.78	79.9	1089.27	30.53	1.85	18.41	12.12	8.81	8.88	4.25	2.54	29.59	13.22	11.2	4.36	56.64	82.8	151.07	31.2	4.72	4.39	59.91	223.71	147.33	158.97	177.11	183.02	221.32	7.24	4.69	4.86	6.25	2.4	1.62	1
4063_0	LC_16 Month	Female	38	30	86.77	268.89	162.81	78.52	198.84	42.38	123.94	2.07	0.62	2253.51	80.14	156.2	2048.13	33.4	4.81	37.94	16.44	7.61	16.32	3.13	4.46	52.22	20.16	7.48	7.16	95.64	122.14	203.4	43.26	4.41	8.59	112.64	450.73	328.48	353.5	305.27	273.13	311.42	17.48	4.75	1.81	1.3	1.79	2.79	1.86
4064_116	LC_16 Month	Female	61	25	91.32	380.13	257.33	92.43	209.28	47.96	162.89	2.78	0.78	2961.81	116.76	165.9	2639.38	59.33	7.08	26.92	9.68	15.35	24.85	7.07	7.07	72.06	20.7	15.35	14.17	130.73	106.16	212.79	46.86	6.42	9.12	145.16	463.64	494.73	463.44	354.53	388.6	525.13	15.08	12.79	13.26	10.93	1.36	0.95	2.58
4065_109	LC_16 Month	Male	60	24	102.28	181.97	107.06	46.11	127.53	27.49	83.32	2.32	0.65	1514.92	149.02	86.02	1274.98	60.41	7.35	18.16	10.44	17.66	9.45	8.52	2.6	31.71	12.02	20.03	5.03	61.89	69.82	128.14	27.91	8.2	4.73	70.12	197.24	168.05	181.34	231.99	238.04	266.41	27.26	10.65	8.85	8.64	3.54	5.17	2.3
4066_0	LC_16 Month	Male	55	25	52.48	207.25	129.85	64.91	152.42	31.84	81.75	2	0.54	1486.46	58.56	58.63	1360.29	21.47	0.82	15.34	7.9	5.13	6.45	3.14	1.75	39.07	16	7.16	3.88	71.47	82.82	154.38	31.72	3.22	3.22	74.81	263.89	281.65	261.41	178.26	145.23	231.67	8.42	3.06	2.71	3.25	1.95	0.93	0.5
4067_3	LC_16 Month	Male	59	35	160.02	203.96	117.24	58.11	169.38	42.91	94.74	2.02	0.56	1722.7	154.05	117.69	1482.47	101.77	21.07	25.71	12.56	18.01	12.92	8.57	3.7	32.98	12.48	22.86	8.48	69.62	93.79	168.41	43.16	8.47	6.47	81.53	161	118.99	194.11	321.36	324.24	366.95	49.91	17.22	13.88	10.77	3.16	6.67	2.82
4069_0	LC_16 Month	Male	76	23	73.25	163.55	79.04	68.29	172.57	33.89	63.37	1.16	0.37	1152.25	85.69	62.57	992.66	31.16	3.89	20.63	13.21	6.4	4.37	4	1.26	28.05	17.31	8.71	2.6	51.15	100.78	175.74	34.26	4.71	3.44	54.59	243.51	177.68	174.18	129.86	86.96	159.85	10.91	4.9	4	4.73	2.75	1.36	0.83
4070_163	LC_16 Month	Male	78	24	202.35	216.43	116.52	50.98	152.03	36.23	95.74	2.29	0.63	1740.83	212.76	113.26	1378.45	140.45	26.51	22.6	11.82	32.63	17.9	13.88	5.07	34.77	12.77	30.92	11.67	65.09	71.67	148.99	36.33	11.7	6.23	75.81	153.06	120.81	183.25	255.96	297.4	407.96	74.25	25.87	20.93	12.7	2.79	12.56	5.47
4071_0	LC_16 Month	Female	73	21	131.3	258.51	168.29	59.54	151.48	30.28	120.66	2.83	0.8	2193.96	167.12	125.68	1885.94	73.11	12.97	26.79	13.35	18.1	16.58	9.37	4.73	49.32	14.45	19.82	8.75	92.43	81.05	155.13	30.83	9.19	6.91	103.72	372.6	345.69	341.35	310.13	240.07	258.45	35.86	11.18	9.54	9.44	3.33	5.55	2.24
4072_199	LC_16 Month	Male	63	34	154.19	218.4	125.33	55.45	159.64	37.62	102.45	2.26	0.64	1862.77	183.12	146.7	1550.91	102.86	16.78	24.52	11.39	23.56	17.67	10.87	5.01	36.87	12.4	26.45	10.06	71.94	85.25	161.3	37.92	10.07	8.07	85.3	197.11	118.47	179.35	329.26	374.62	394.33	53.84	16.52	11.93	10.64	3.36	8.25	3.36
4074_0	LC_16 Month	Female	38	24	113.92	212.83	104.66	77.43	199.93	49.49	85.24	1.35	0.43	1549.96	151.15	126.96	1259.78	68.64	10.44	20.87	15.72	17.02	13.92	8.56	4.11	32.49	18.12	18.96	6.73	61.97	119.21	205.82	49.4	8.31	6.98	69.28	229.61	166.4	177.73	228.67	239.3	257.95	30.61	8.59	8.69	11.49	4.61	3.49	1.64
4075_103	LC_16 Month	Female	57	27	90.56	244.47	158.9	61.96	160.34	36.67	107.14	2.56	0.67	1948.14	99.01	99.06	1703.99	58.6	7.78	17.85	8.31	11.16	12.46	5.89	3.43	44.72	13.6	14.4	7.4	84.38	75.53	158.94	36.83	5.45	5.45	93.71	267.16	248.95	271.92	277.92	296.69	370.47	33.27	8.05	5.64	5.7	2.09	3.53	1.19
4076_138	LC_16 Month	Female	18	25	131.23	154.1	75.21	50.63	147.71	34.69	57.44	1.49	0.39	1044.33	137.08	70.83	801.51	92.01	14.89	12.65	12.51	20.02	9.64	9.08	2.6	22.86	11.48	22.74	6.64	43.83	74.32	148.15	34.44	7.54	3.9	44.08	129.26	115.92	124.23	140.82	155.69	213.23	51.25	15.84	11.82	7.56	2.24	8.49	3.15
4077_133	LC_16 Month	Male	51	32	103.48	325.65	223.82	62.13	159.27	35.93	149.85	3.6	0.94	2724.75	129.08	128.44	2431.01	66.27	8.17	24.33	7.61	16.5	18.56	8.07	5.27	64.21	16.05	18.44	10.49	117.55	78.55	156.91	35.99	7.1	7.06	133.7	422.31	359.85	425.72	435.48	371.15	403.23	30.2	12.47	9.15	7.01	2.43	4.7	2.64
4078_0	LC_16 Month	Female	55	27	130.73	201.49	98.24	72.62	190.77	41.83	81.83	1.35	0.43	1487.81	139.47	109.96	1222.67	73.43	13.53	26.38	16.91	15.71	10.57	7.13	3.33	31.6	18.02	17.14	7.43	60.92	112.24	194.57	41.51	7.67	6.05	67.24	301.26	228.73	183.47	105.05	125.78	281.97	33.82	14.89	11.66	7.87	2.43	4.88	3.06
4079_0	LC_16 Month	Female	85	33	303.47	182.88	56.55	52.71	157.66	30.85	72.8	1.07	0.46	1323.73	336.53	98.23	866.17	217.93	44.84	19.11	20.1	50.44	17.07	22.49	5.47	16.06	9.78	50.97	15.43	38.29	82	155.92	31.12	18.51	5.4	47.64	154.33	14.1	28.87	49.47	150.2	460.49	116.82	43.17	33.62	19.04	3.26	18.87	8.9
4080_0	LC_16 Month	Male	57	31	61.15	192.71	119.64	58.88	151.4	30.35	82.75	2.03	0.55	1504.6	65.85	57.09	1361.74	30.74	2.02	15.81	8.01	6.37	5.17	3.88	1.37	35.84	13.96	9.46	3.16	67.61	79.88	152.75	30.8	3.62	3.14	74.89	229.39	232.05	225.04	194.11	197.62	273.21	15.52	3.75	2.39	2.82	2.04	1.99	0.72
4081_0	LC_16 Month	Female	55	22	101.95	253.11	142.75	76.11	186.31	42	97.32	1.88	0.52	1769.54	140.56	102.61	1480.97	65.34	8.4	16.57	11.29	19.08	13.52	8.9	3.99	41.45	17.78	20.78	8.65	77.79	97.17	188.74	41.17	7.73	5.64	81.45	279.91	228.74	227.57	212.61	236.29	326.72	23.85	13.59	13.39	10.36	2.6	3.51	2.95
4082_20	LC_16 Month	Male	63	27	118.36	164.62	81.63	50.91	147.45	30.79	67.28	1.6	0.46	1223.25	139.99	67.82	960.43	75.31	11.98	14.22	10	19.45	7.29	9.09	2.07	24.45	12.3	21.88	5.41	49.46	73.13	146.16	30.95	7.7	3.73	52.82	141.17	75.54	95.85	166.38	215.69	280.48	38.37	12.79	10.18	8.22	3.13	6.68	2.6
4083_0	LC_16 Month	Female	59	31	81.1	193.11	115.65	60.59	157.85	34.31	82.73	1.91	0.52	1504.24	95.87	84.78	1306.4	45.66	5.17	19.98	10.93	8.33	8.82	4.78	2.51	35.39	13.78	12.51	5.12	66.09	81.39	158.99	34.47	5.27	4.66	71.85	242.1	203.67	218.37	225.19	208.05	220.41	23.54	6.91	5.19	5.14	2.06	2.55	1
4084_221	LC_16 Month	Male	63	19	76.76	223.43	133.38	62.75	167.37	43.8	99.83	2.13	0.6	1815.22	96.86	119.55	1554.97	38.27	4.3	21.88	10	9.23	13.31	4.81	3.92	39.3	13.31	10.36	5.3	75.94	89.05	168.21	44.02	5.33	6.57	85.52	317.63	220.37	238.01	246.36	228.27	305.91	18.51	3.37	3.7	6.05	2.59	1.85	0.65
4085_204	LC_16 Month	Male	60	28	85.15	214.75	130.63	60.92	160.82	38.38	97.39	2.14	0.61	1770.72	99.95	111.49	1564.8	45.24	5.77	25.56	10.33	9.49	12.46	4.88	3.48	40.56	14.12	11.63	5.71	75.73	87.4	161.43	38.77	5.5	6.13	86.06	280.48	199.77	257.45	301.56	257.43	257.42	19.97	6.84	5.37	5.69	2.4	2.56	1.29
4086_0	LC_16 Month	Female	56	20	77.41	254.01	146.48	88.4	196.49	30.15	95.54	1.66	0.49	1737.17	76.55	68.9	1574.27	26.51	4.53	22.31	13.77	7.43	8.24	4.58	2.19	46.9	24.18	9.39	6.08	82.58	118.55	202.02	30.01	4.21	3.79	86.58	386.14	361.37	309.7	151.1	103.92	223.45	5.7	5.26	4.41	4.89	2.81	1.68	1.08
5001_104	LC_20 Month	Female	61	27	133.83	281.73	150.87	100.21	244.3	56.9	107.86	1.51	0.44	1961.09	148.52	123.17	1667	90.12	15.71	23.62	15.84	18.6	14.97	9.57	4.63	43.24	22.59	22.02	11.82	83.41	136.54	251.18	55.93	8.17	6.77	91.68	234.21	171.95	216.88	299.97	342.44	460.36	36.69	17.29	15.15	12.09	2.93	4.26	3.23
5002_201	LC_20 Month	Male	56	28	111.99	232.41	141.01	66.91	177.07	41.78	100.44	2.11	0.57	1826.21	130.51	104.08	1558.43	77.82	10.64	21.55	11.07	14.62	12.31	7.46	3.64	41.47	14.76	18.6	8.96	76.72	86.37	178.03	41.56	7.18	5.72	85.71	237.81	190.69	239.99	300.95	302.88	330.32	39.27	14.43	10.73	6.95	1.63	5.03	2.77
5003_61	LC_20 Month	Male	70	27	130.77	312.92	155.28	119.87	288.55	64.21	105.83	1.3	0.37	1924.24	125.95	146.66	1611.53	82.37	15.45	22.93	18.33	18.26	17.73	8.98	5.36	46.99	28.13	19.7	13.09	86.9	165.24	295.95	62.69	6.93	8.07	88.63	321.33	196.49	251.09	297.6	275.87	351.31	34.74	13.58	11.9	10.4	3.05	4.41	2.7
5004_123	LC_20 Month	Female	77	26	95.66	213.19	114.66	74.82	182.53	36.09	86.88	1.53	0.48	1579.76	120.29	93.06	1257.04	48.36	7.43	21.4	14.71	13.45	12	7.35	3.3	35.5	18.34	13.86	5.41	66.43	99.29	187.98	36	6.62	5.12	69.13	273.72	225.34	208.63	157.07	154.83	258.8	18.64	6.64	8.63	9.72	3.31	2.35	1.01
5005_0	LC_20 Month	Male	76	23	52.81	161.49	83.63	70.59	168.34	33.41	61.6	1.18	0.37	1120.06	52.61	31.07	1017.63	25.48	0.93	16.55	8.78	2.74	0.75	2.54	0.15	28.69	17.51	6.19	1.86	51.31	94.29	170.67	33.77	2.89	1.71	55.97	166	155.38	155.6	109.18	139.81	274.98	9.49	4.02	3.64	3.15	1.97	0.37	0.47
5006_6	LC_20 Month	Female	52	24	148.75	213.11	79.42	73.52	193.35	42.61	71.51	1.08	0.37	1300.16	213.77	133.59	871.14	97.15	14.26	15.16	17.84	34.01	19.36	13.73	5.88	24.45	17.19	30.18	10.75	47.12	109.39	194.17	41.14	11.76	7.35	47.91	235.9	109.08	65.77	55.21	152.42	350.48	35.19	18.67	19.72	16.16	3.66	7.93	5.17
5007_0	LC_20 Month	Male	59	28	153.28	164.77	56.18	65.31	181.96	39.26	61.99	0.86	0.34	1127.13	203.35	78.23	765.01	111.37	16.61	14.05	13.06	25.71	9.32	12.33	3.27	19.15	14.01	28.14	8.83	35.47	88.48	179.95	38.58	11.18	4.3	42.07	120.54			68.71	196.35	436.12	51.06	21.64	18.37	12.75	2.53	7.23	4.55
5008_0	LC_20 Month	Female	57	33	124.96	304.96	184.54	78.89	194	44.67	132.03	2.34	0.68	2400.65	150.32	152.14	2083.42	80.41	13.03	27.91	12.51	19.13	20.24	8.56	6.11	51.84	15.93	20.25	12.63	100.54	103.36	193.14	44.53	8.27	8.37	114.58	369.51	247.33	297.76	329.58	358.74	489.6	35.91	13.97	11.75	9.51	2	4.85	3.17
5009_132	LC_20 Month	Female	36	20	64.3	213.02	112.86	82.36	197.34	38.7	74.29	1.37	0.38	1350.72	72.61	72.79	1209.31	26.44	3.95	18.76	14.31	9.06	7.74	4.03	2.37	33.03	17.41	9.21	5.64	65.85	113.88	201.81	38.27	3.99	4	66.51	286.93	252.26	212.73	136.41	115.8	208.92	1.47	5.04	5.75	5.28	1.65	0.87	1.57
5010_0	LC_20 Month	Male	38	25	140.63	227.55	102.32	80.18	205.61	36.46	81.34	1.28	0.4	1478.89	180.53	160.15	1175.18	78.86	12.23	24.24	21.3	23.73	19.51	10.45	5.39	36.08	22.12	23.65	9.62	60.98	117.52	204.97	35.68	9.93	8.81	64.63	301.46	195.79	188.29	127.24	165.96	276.6	35.16	10.91	12.78	13.26	3.3	4.53	2.66
5011_105	LC_20 Month	Female	34	20	137.19	234.17	125.7	77.32	214.15	40.3	105.44	1.63	0.49	1917.14	179.91	158.74	1524.73	74.09	13.52	30.29	23.64	19.15	16.26	9.29	4.8	33.51	18.3	20.66	9.01	72.78	114.72	217.35	40.12	9.89	8.73	83.86	243.81	167.26	144.58	219.83	338.46	472.73	31.17	9.29	10.59	13.26	3.78	3.61	1.88
5012_101	LC_20 Month	Female	27	36	62.23	200.28	112.56	79.12	192.14	40.57	74.06	1.42	0.39	1346.54	56.24	64.95	1233.59	35.37	3.52	20.24	12.35	4.09	6.19	2.27	1.84	34.25	17.8	8.15	5.95	64.71	109.81	193.93	40	3.09	3.57	67.84	208.21	196.53	213.06	192.16	194.07	268.16	11.26	6.74	5.55	4.19	1.31	1.04	1.04
5013_204	LC_20 Month	Male	60	29	250.89	246.26	145.44	51.21	150.67	40.36	130.13	2.84	0.86	2366.18	275.01	196.86	1904.15	167.35	36.67	37.65	16.25	36.13	27.63	15.78	7.51	39.7	8.55	37.87	15.29	82.03	75.71	151.3	41.34	15.12	10.83	104.72	230.23	158.92	191.46	330.04	458.34	550.91	80.18	31.37	25.84	18.49	3.7	11.9	6.42
5014_0	LC_20 Month	Female	56	20	101.35	353.19	213.75	102.31	235.91	41.13	138.2	2.09	0.59	2512.9	97.29	151.4	2250.08	40.08	8.66	31.36	18.82	12.9	21.22	6.15	5.95	65.66	26.88	12.56	12.2	115.62	138.4	241.32	40.15	5.35	8.33	123.75	580.55	495.14	442.41	259.18	183.88	279.38	11.11	8.31	6.58	6.11	2.16	2.67	2.28
5015_77	LC_20 Month	Female	51	34	187.41	264.54	139.47	85.87	212.66	41.46	110.46	1.62	0.52	2008.48	229.65	139.63	1646.49	130.5	22.39	26.25	18.84	27.19	17	13.64	5.01	38.34	19.33	33	13.29	78.91	123.04	215.33	41.51	12.63	7.68	90.55	230.94	141.82	203.2	314.38	349.72	417.79	66.26	22.77	17.59	15.78	4.54	8.94	3.44
5016_136	LC_20 Month	Female	77	24	72.58	355.38	222.05	118.82	242.81	45.49	133.16	1.87	0.55	2421.24	42.33	88.97	2403.1	30.5	6.16	26.21	8.13	5.67	11.75	3.09	3.33	65.01	28.39	5.97	10.9	117.68	147.64	249	44.85	2.33	4.89	132.16	382.88	458.27	415.58	216.96	285	605.09	2.17	6.74	6.99	4.84	1.08		1.9
5017_0	LC_20 Month	Male	74	25	209.25	268.23	155.76	53.25	166.15	40.02	126.8	2.92	0.76	2305.63	269.49	172.5	1901.21	153.64	26.44	29.29	15.17	41.29	24.65	17.09	7.07	41.96	10.03	40.39	15.65	85.15	74.88	162.16	40.19	14.82	9.49	104.56	183.26	109.11	180.94	335.73	506.79	651.57	69.95	29.98	26.45	16.44	2.03	12.56	7.77
5019_79	LC_20 Month	Male	69	30	152.97	190.18	105.83	39.75	117.74	26.07	88.6	2.66	0.75	1611.03	175.68	99.5	1309.88	104.83	16.87	18.02	10.55	25.71	13.99	11.6	4.02	29.72	8.16	27.26	8.53	60.5	59.34	114.76	26.66	9.66	5.47	72.04	199.15	115	144.95	200.89	259.17	397.51	61.91	17.24	11.87	8.5	2.66	10.6	3.76
5020_127	LC_20 Month	Female	69	33	184.08	256.04	120.48	67.56	187.5	48.92	113.34	1.78	0.6	2060.85	286.82	232.41	1483.66	117.24	20.48	31.09	18.85	41.05	31.47	16.44	9.39	32.32	11.04	35.4	15.09	69.26	103.5	192.25	48.29	15.77	12.78	81.6	327.05	162.39	93.71	174.64	341.03	475.04	39.14	20.86	21.76	21.95	4.56	8.59	5.86
5021_24	LC_20 Month	Male	61	26	149.83	288.25	167.85	73.22	192.45	48.95	124.69	2.29	0.65	2267.19	196.75	201.58	1863.17	86.97	16.29	31.71	17	27.55	27.4	11.37	7.82	47.92	15.64	23.98	12.44	93.29	108.3	197.71	48.72	10.82	11.09	102.47	379	292.09	303.98	341.29	316.09	284.33	36.93	13.02	13.3	13.65	3.75	6.74	3.55
5022_0	LC_20 Month	Female	59	32	75.7	208.45	126.96	65.97	166.53	35.45	87.21	1.92	0.52	1585.63	94.44	87.35	1384.25	43.02	4.12	20.2	10.83	8.29	9.87	4.75	2.82	38.1	14.61	12.22	5.84	71.17	87	167.99	35.4	5.19	4.8	76.13	263.07	229.08	239.33	226.71	204.48	238.25	18.36	6.75	5.95	5.94	1.89	2.01	1.02
5023_221	LC_20 Month	Male	63	19	163.41	225.63	129.27	58.13	157.09	40.87	101.28	2.22	0.64	1841.54	197.91	122.66	1478.92	114.5	19.04	19.46	12.28	26.01	17.22	12.37	5.15	36.97	11.71	28.6	10.13	72.15	84.58	161.22	41.01	10.88	6.75	81.34	250.08	221.69	218.45	237.09	258.31	331.29	63.7	18.3	15.18	11.88	3.21	9.15	3.47
5024_92	LC_20 Month	Female	47	32	44.24	198.47	126.54	73.55	171.47	38.81	82.95	1.72	0.48	1508.21	41.19	60.76	1357.61	28.73	0.27	16.27	6.73	1.1	5.57	1.7	1.57	35.69	14.16	5.53	4.12	68.01	81.87	174.95	38.94	2.27	3.34	74.67	176.3	225.39	189.8	142.19	255.48	409.15	16.06	2.5	3	3.24	0.7
5025_107	LC_20 Month	Male	40	23	83.02	204.94	107.52	73.75	180.91	47.86	74.78	1.46	0.41	1359.68	94.4	85.58	1151.64	53.3	7.61	13.11	9.43	11.88	9.93	6.02	3.22	30.63	13.25	13.67	6.3	61.75	104.24	185.83	47.37	5.19	4.71	63.34	243.77	206.36	188.94	149.94	135.62	254.14	24.23	6.12	6.58	7.37	2.37	2.91	1.13
5026_29	LC_20 Month	Female	69	24	172.31	235.7	137.93	62.77	174.09	37.64	106.59	2.2	0.61	1938.17	209.75	125.96	1597.88	123.4	20.14	23.97	16.54	29.57	17.4	13.59	4.61	38.03	14.93	33.26	10.81	75.95	88.67	177.21	37.97	11.54	6.93	87.88	164.2	164.93	198.99	307.73	402.26	415.46	60.98	23.16	19.48	13.77	3.3	9.57	4.74
5027_0	LC_20 Month	Female	41	23	160.28	306.78	186.47	84.92	208.94	46.49	124.6	2.2	0.6	2265.6	225.16	152.31	1899.22	114.11	17.15	23.77	15.26	27.38	21.07	13.29	6.18	53.27	20.46	31.63	14.3	98.46	110.2	212.37	45.47	12.38	8.38	104.45	289.3	291.21	337.75	389.09	352.39	309.26	47.5	21.89	21.3	17.02	3.52	6.26	3.93
5029_81	LC_20 Month	Female	52	24	135.85	220.6	146.27	35.47	99.39	27.59	125.84	4.12	1.27	2288.17	238.13	233.15	1922.49	80.97	10.43	41.93	13.72	24.24	28.84	10.07	8.14	43.69	3.52	24.36	10.74	84.8	55.89	100.77	28.81	13.1	12.82	105.73	400.84	270.91	283.29	342.12	341.16	265.86	24.77	14.61	14.36	15.54	2.98	3.7	3.67
5030_97	LC_20 Month	Male	62	32	854.8	324.83	90.91	52.46	162.16	50.38	162.44	1.73	1	2953.65	776.76	499.72	1757.64	527.75	131.37	73.96	34.04	135.14	82.01	48.76	23.83	18.18	10.64	92.59	42.92	54.53	95.66	163.06	51.68	42.72	27.48	96.67	166.58	287.42	52.28		290.99	1112.2	320.23	81.12	72.82	42.98	6.71	62.67	21.88
5031_76	LC_20 Month	Female	73	28	241.85	193.47	90.59	52.93	164.74	39.98	82.14	1.71	0.5	1493.51	282.56	161.22	1033.6	177.53	33.32	23.34	15.13	42.95	24.59	18.56	6.86	24.94	8.15	43.71	15.24	52.07	76.44	169.51	39.57	15.54	8.87	56.85	133.44	109.1	92	168.13	284.38	374.85	87.95	34.03	27.91	18.86	2.65	15.13	7.01
5032_57	LC_20 Month	Male	74	31	159.18	131.85	41.37	54.45	146.84	31.03	57.07	0.76	0.39	1037.77	210.64	139.33	606.24	101.6	17.43	20.57	13.64	22.4	17.12	11.02	4.9	15.8	10.17	23.76	7.15	30.18	74.54	145.23	31.98	11.58	7.66	33.34	178.23	39.35	18.43	50.9	132.9	226.15	59.18	10.73	9.56	14.71	4.98	6.76	1.02
5033_163	LC_20 Month	Male	78	24	208.68	248.48	135.11	59.62	166.09	40.46	110.36	2.27	0.66	2006.72	221.24	114.43	1640.74	150.27	27.12	22.05	10.48	32.08	18.26	14.6	5.63	39.75	13.12	32.68	13.39	74.68	82	162.97	40.62	12.17	6.29	90.24	218.93	135.86	201.28	260.84	318.31	514.08	86.25	26.64	19.51	11.66	2.52	13.26	5.4
5034_0	LC_20 Month	Female	73	21	140.06	261.54	156.53	76.84	184.63	37	106.5	2.04	0.58	1936.42	143.18	122.01	1685.86	84.71	16.33	24.8	14.8	17.15	16.59	8.41	4.66	45.12	17.67	19.62	10.46	85.79	101.5	186.7	36.93	7.87	6.71	92.72	323.78	301.78	304.84	242.63	214.54	309.29	42.74	13.79	11.5	9.84	2.6	5.47	2.21
5035_0	LC_20 Month	Female	38	25	89.88	255.21	130.73	98.77	241.97	62.06	94.08	1.32	0.39	1710.6	95.91	148.59	1472.94	45.54	8.45	23.95	12.86	11.16	16.07	4.91	4.82	37.83	19.95	9.54	8.2	74.52	136.25	248.45	61.35	5.27	8.17	81.01	278.52	205.92	204.91	238.73	253.08	334.63	12.49	5.44	6.56	9.05	2.93	0.33	1.3
5036_145	LC_20 Month	Male	60	28	85.75	233.93	155.06	59.99	150.78	36.02	104.83	2.58	0.7	1906.11	110.68	114	1679.97	59.93	5.82	20.19	8.62	12.25	14.83	6.33	4.14	43.5	11.45	16.15	7.72	83.45	73.96	151.5	36.08	6.09	6.27	92.39	240.13	231.26	273.25	307	314.54	354.97	29.14	8.33	8.11	7.82	1.64	2.81	1.32
5037_157	LC_20 Month	Female	50	25	54.35	259.73	172.57	76.72	176.12	38.4	103.79	2.25	0.59	1887.23	33.32	74.76	1810.34	29.24	2.17	18.82	6.38	2.29	9.59	2.14	2.64	51.97	17.95	6.94	6.56	93.24	99.13	178.21	37.91	1.83	4.11	99.56	321.08	349.32	372.54	280.88	211.05	276.96	13.47	4.79	3.21	2.2	0.96	0.71	0.4
5038_4	LC_20 Month	Male	65	23	413.58	271.72	100.84	104.54	257.21	55.31	98.06	0.96	0.38	1783.07	369.13	174.37	1247.68	300.21	72.28	29.43	26.22	53.37	27.27	25.09	7.1	26.34	19.25	63.92	22.87	60.98	141.11	260.83	55.77	20.3	9.59	68.62	179.72	52.7	61.13	73.25	279.79	628.01	152.63	56.65	45.66	29.45	5.36	19	9.55
5039_164	LC_20 Month	Male	57	26	116.23	258.84	146.15	65.58	177.59	44.27	109.44	2.23	0.62	1989.84	157.12	154.64	1617.17	74.1	10.02	23.52	12.55	23.74	21.56	9.83	6.3	43.02	13.44	21.26	10.52	80.07	86.37	177.58	43.7	8.64	8.5	88.94	339.7	213.88	224.61	257.14	283.85	345.81	29.2	13.47	12.99	10.34	1.96	5.69	3.82
5040_167	LC_20 Month	Male	55	32	199.73	173.66	99.85	38.41	117.81	27.83	80.01	2.6	0.68	1454.74	197.65	80.55	1144.73	146.85	26.69	16.47	11.3	28.51	14.51	13.25	4.15	28.74	7.38	32.19	10.52	54.51	49.25	116.66	28.27	10.87	4.43	62.96	128.94	147.28	159.15	175.23	235.14	344.92	90.79	25.79	18.14	9.4	1.69	13.63	4.78
5041_0	LC_20 Month	Female	56	23	88.43	261.98	152.01	85.06	209.81	47.47	101.16	1.79	0.48	1839.27	87.49	105.4	1623.87	48.83	7.9	20.27	11.95	9.78	13.07	5.49	3.87	44.92	19.67	11.96	8.21	83.64	115.12	213.11	46.49	4.81	5.8	89.31	317.61	265.93	274.59	243.25	212.61	339.11	16.98	8.57	7.63	7.54	2.18	1.45	1.36
5042_27	LC_20 Month	Female	59	23	228.49	212.8	105.92	56.2	155.65	41.33	86.22	1.88	0.55	1567.62	234.61	124.88	1205.97	149.99	32.4	22.77	17.33	35.16	20.84	14.67	6.08	32.2	12.82	32.97	12.2	61.84	89.99	159.29	41.31	12.9	6.87	66.33	241.2	233.33	248.25	223.85	148.72	134.29	83.11	27.38	22.06	13.71	3.66	13.66	5.55
5043_124	LC_20 Month	Male	57	22	254.62	273.35	149.66	46	139.38	33.31	133.9	3.25	0.96	2434.6	298.9	145.49	1974.07	178.79	33.4	26.65	12.62	49.1	23.87	20.61	7.05	40.36	11.02	44.1	15.86	82.08	67.96	135.68	34.18	16.44	8	108.57	199.34	99.84	146.66	276.32	473.16	773.35	95.92	33.94	26.45	15.11	3.26	18.42	8.92
5044_0	LC_20 Month	Female	38	30	70.49	267.63	160.24	85.75	202.66	42.18	108.66	1.87	0.54	1975.79	65.28	112.47	1810.52	35.24	3.69	24.59	10.99	8.18	13.53	3.89	3.68	47.58	19.87	9.38	7.44	88.66	112.84	205.29	41.98	3.59	6.19	99.57	320.65	271.05	275.94	225.61	279.54	440.58	11.7	6.16	5.29	4.66	1.49	0.95	1.51
5045_148	LC_20 Month	Female	58	22	68.01	220.71	108.86	96.33	210.02	37.62	70.44	1.13	0.34	1280.83	58.35	53.54	1192.13	29.48	3.82	18.14	11.4	5.34	5.12	3.72	1.35	37.16	24.22	8.02	5.32	63.44	125.05	214.78	37.28	3.21	2.94	65.56	289.1	240.7	211.96	82.93	77.56	268.65	6.27	6.43	5.29	4.88	2.18	0.48	1.12
5046_0	LC_20 Month	Female	55	23	161.23	257.33	128.32	73.71	199.13	46.19	97.98	1.74	0.49	1781.46	215.19	133.55	1382.77	112.61	18	19.06	18.07	33.4	18.45	14.06	5.54	36.63	17.61	33.16	12.4	71.77	106.09	200.23	44.92	11.84	7.35	76.05	269.32	162.36	176.78	209.24	264.89	371.8	48.39	24.84	21.98	13.87	2.75	8.61	5.88
5047_236	LC_20 Month	Male	54	23	128.06	193.5	106.85	61.26	167.67	45.39	73.3	1.74	0.44	1332.85	118.11	88.83	1077.11	95.09	15.04	11.85	10.05	17.5	12.2	8.45	3.63	31.11	13.11	21.84	8.24	59.27	87.51	170.58	44.42	6.5	4.89	59.24	150.77	153.06	182.5	220.4	212.54	253.71	55.09	15	11.55	7.7	2.07	7.41	2.42
5049_0	LC_20 Month	Male	59	35	201.19	339.9	198.33	97.96	231.59	58.67	143.3	2.02	0.62	2605.5	191.41	213.83	2246.43	135.21	28.72	33.52	12.74	27.14	29.63	11.77	8.43	54.43	17.62	28.26	17.54	108.05	127.41	236.21	58.73	10.53	11.76	123.55	357.43	273.24	309.08	356.91	429.68	556.04	70.26	22.76	18.09	14.02	2.6	8.47	4.23
5050_91	LC_20 Month	Male	52	28	265.82	369.31	213.73	81.35	217.83	57.55	161.13	2.63	0.74	2929.79	276.23	202.53	2501.61	192.81	39.03	30.61	15.65	44.43	30.58	19.73	9.08	58.31	18.07	45.06	21.03	115.53	118.36	219.46	56.71	15.19	11.14	137.58	281.55	151.82	306.2	509.88	565.11	726.34	99.62	36.84	28.75	17.57	3.16	15	8.03
5051_0	LC_20 Month	Female	49	19	177.77	257.26	116.83	111.26	272.24	53.68	85.39	1.05	0.31	1552.69	168.34	122.62	1331.42	120.88	24.47	24.09	22.16	21.45	13.93	11.02	4.03	36.97	25.16	28.18	12.66	69.7	159.42	280.58	53.1	9.26	6.74	73.22	245.13	198.55	199.73	158.31	224.57	361.96	61.3	20.7	16.76	12.07	2.7	6.42	3.59
5052_37	LC_20 Month	Female	49	21	99.5	268.27	142.29	107.89	246.25	52.89	87.75	1.32	0.36	1595.59	71.93	83.57	1463.42	62.69	11.42	17.22	11.18	10.45	9.3	5.41	2.75	40.84	23.75	13.38	9.82	78	137.19	252.36	51.76	3.96	4.6	80.48	232.28	234.36	226.23	170.83	220.17	426.79	27.79	12.76	9.89	6.18	1.28	2.52	2.16
5053_0	LC_20 Month	Male	55	25	57.62	288.06	190.78	84.32	185.78	40.6	111.24	2.26	0.6	2022.72	52.46	96.24	1901.18	30.56	2.46	17.85	6.55	5.74	13.44	2.99	3.79	54.73	19.06	6.91	8.59	98.42	98.08	187.67	39.73	2.88	5.29	104.56	313.21	391.9	371.59	250.58	245.9	372.72	10.06	4.06	5	5.1	1.09	0.04	0.66
5054_109	LC_20 Month	Male	60	24	124.21	234.44	132.92	54.52	144.38	31.68	100.66	2.44	0.7	1830.34	186.15	130.3	1527.12	75	10.38	21.86	10.68	25.48	17.13	10.71	4.93	39.58	12.8	24.44	9.01	74.38	77.52	142.81	31.71	10.24	7.17	83.99	316.19	228.46	225.88	229.38	237.22	288.81	26.26	15	13.83	11.83	3.33	6.14	4.02
5055_155	LC_20 Month	Female	57	25	70.15	249.23	124.33	111.2	255.71	52.22	88.87	1.12	0.35	1615.82	58.24	96.77	1400.63	31.81	4.66	28.06	16.12	4.02	9.96	2.95	2.85	41.49	26.07	5.07	7.11	72.95	143.91	262.35	51.77	3.2	5.32	77.03	317.31	208.98	215.41	158.97	183.65	327.97	6.26	4.56	5.4	5.34	1.76		0.95
5056_11	LC_20 Month	Male	70	26	72.58	260.53	167.4	74.17	190	42.05	108.93	2.26	0.57	1980.73	80.52	102.89	1810.97	46.67	4.78	20.38	9.6	8.3	12.43	4.61	3.6	47.47	16.36	11.89	8.29	89.54	96.51	187.92	41.63	4.43	5.66	99.6	238.4	209.28	288.18	358.78	348.56	404.78	16.48	6.74	6.2	6.29	1.58	1.42	1.21
5057_15	LC_20 Month	Female	70	21	76.88	223.09	103.74	103.39	242.81	43.8	73.63	1	0.3	1338.76	50.63	64.33	1234.52	32.3	6.08	23.86	17.38	5.49	5.03	3.2	1.41	34.51	26.1	7.77	5.71	64.26	149.43	249.28	43.4	2.78	3.54	67.9	263.66	190.01	195.48	154.89	147.65	269.46	7.25	7.42	4.8	3.65	2.31	1.31	1.51
5058_93	LC_20 Month	Male	67	25	82.26	246.87	156.67	78.17	190.65	39.44	104.35	2	0.55	1897.41	87.55	104.18	1722.91	47.88	5.79	24.2	9.17	8.19	12.44	4.89	3.49	47.25	17.37	11.38	7.91	85.72	99.67	194.22	39.26	4.82	5.73	94.76	239.61	266.86	299.61	301.79	304.31	346.94	19.86	6.99	6.66	6.32	1.48	1.58	1.08
5059_176	LC_20 Month	Female	64	31	191.8	200.4	101.91	56.45	155.89	35.53	95.07	1.81	0.61	1728.66	264.19	150.74	1280.75	129.34	22.8	27.74	16.49	33.56	20.14	15.21	5.7	29.42	10.34	34.68	10.66	60.1	79.09	160.87	36.18	14.53	8.29	70.44	225.72	160.34	134.31	194.64	280.71	304.26	55.91	23.33	22.22	18.47	4.16	9.08	4.98
5060_177	LC_20 Month	Male	54	28	218.09	228.11	102.64	46.88	139.93	34.66	104.95	2.19	0.75	1908.36	355.73	183.79	1288.89	152.38	23.35	21.96	12.85	50.19	27.63	22.33	8.14	30.86	10.57	46.57	13.31	57.39	62.22	138.38	34.48	19.56	10.11	70.89	206.56	70.54	45.55	141.3	343.75	542.41	60.68	26.95	29.07	26.58	5.79	11.58	6.88
5061_168	LC_20 Month	Female	73	30	91.64	288.84	172.58	96.76	219.62	45.11	118.34	1.78	0.54	2151.69	93.6	118.67	1902.13	51.42	7.16	25.63	9.73	10.94	15.14	5.92	4.26	50.52	22.22	11.99	9.34	93.64	119.9	225.96	44.48	5.15	6.53	104.61	306.89	313.88	276.01	201.67	300.38	535.8	17.6	8.75	9.32	8.99	1.99	1.15	1.41
5062_126	LC_20 Month	Female	68	28	118.74	249.46	137.62	75.34	179.07	31.19	102.49	1.83	0.57	1863.63	146.29	100.43	1559.62	63.14	10.69	22.74	14.48	18.24	13.3	9.28	3.84	42.01	18.94	19.3	8.11	78.17	104.14	183.59	31.15	8.05	5.52	85.78	367.94	288.71	249.18	160.27	154.94	314.37	25.06	11.61	10.24	9.8	3.38	4.79	2.45
5065_0	LC_20 Month	Female	46	26	109.02	231.06	130.54	71.29	172.56	35.87	92.51	1.83	0.54	1682.02	147.77	79.85	1418.7	70.79	9.94	16.18	11.54	17.39	10.12	9.04	3.12	37.49	16.05	20.75	7.77	72.21	93.96	175.34	35.57	8.13	4.39	78.02	246.65	216.69	215.83	199.62	212.7	331.85	28.41	12.65	12.27	10.84	3.06	3.92	2.3
5066_3	LC_20 Month	Male	59	34	138.19	205.76	116.44	63.18	173.69	42.97	92.04	1.84	0.53	1673.53	163.52	125.37	1399.09	97.81	16	22.89	11.36	19.49	14.83	9.33	4.22	32.06	11.82	24.57	9.02	66.94	90.72	174.4	42.93	8.99	6.9	76.95	150.9	106.8	149.22	259.76	346.64	426.45	42.66	17.04	15.01	13	2.91	5.02	2.82
5068_146	LC_20 Month	Female	47	23	76.93	288.18	151.02	118.13	248.83	49.47	100.69	1.28	0.4	1830.76	63.37	83.52	1701.63	39.31	6.31	23.75	11.35	6.95	9.14	3.89	2.75	46.42	26.64	7.55	8.89	84.74	151.22	255.4	49.17	3.49	4.59	93.59	338.78	286.48	254	122.85	188.59	486.43	6.55	7.4	7.5	6.34	1.89	0.09	1.77
5070_116	LC_20 Month	Female	61	25	120.06	307.52	184.37	69.95	175.58	41.19	132.76	2.64	0.76	2413.99	172.53	148.47	2012.9	78.91	10.72	25.02	11.92	25.76	22.99	10.95	6.69	53.47	15.57	23.72	12.37	98.65	90.28	174.96	40.33	9.49	8.17	110.7	427.02	305.17	305.84	254.47	283.15	451.8	22.61	18.49	17.77	12.85	2.07	4.8	4.67
5071_9	LC_20 Month	Male	50	26	54.92	209.09	130.53	69.96	166.97	39.24	87.78	1.87	0.53	1596.11	54.8	88.53	1446.33	31.26	1	21.66	8.76	4.65	10.59	2.46	2.93	39.8	14.73	5.92	5.52	72.23	87.68	169.39	39.07	3.01	4.87	79.54	235.82	243.35	249.88	203.19	219.31	334.46	11.22	4.61	5.18	3.72	0.48	0.51	1.03
5073_103	LC_20 Month	Female	57	27	144.28	248.38	151.89	66.79	173.39	41.34	104.36	2.27	0.6	1897.46	170.31	119.19	1540.77	112.43	17.28	16.68	12.53	22.85	17.62	11.3	4.95	40.52	12.47	27.89	11.85	78.18	77.74	175.47	41.01	9.37	6.56	84.74	216.14	209.09	211.98	241.54	330.76	424.56	60.88	19.35	15.48	11.51	2	7.4	3.35
5074_133	LC_20 Month	Male	51	33	146.5	261.02	167.81	49.89	135.82	30.18	123.31	3.36	0.91	2242.1	174.63	103.94	1931.11	98.46	15.84	21.39	8.78	24.86	14.81	11.78	4.27	46.66	12.24	27.11	9.57	91.23	70.38	135.64	30.72	9.6	5.72	106.21	296.41	248.49	277.49	320.86	333.75	434.35	50.68	17.49	13.15	9.58	3.23	9.16	3.87
5075_165	LC_20 Month	Male	76	24	111.96	202.29	103.07	79.74	175.5	30.73	77.11	1.29	0.44	1402.01	122.69	74.48	1200.92	68.39	9.65	19.56	12.29	13.25	5.78	6.88	1.53	32.36	20.53	16.64	6.46	60.02	104.49	179.56	31.08	6.75	4.1	66.05	236	205.25	167.08	106.62	155.57	313.5	34.85	12.47	8.8	6.75	3.1	4.34	2.06
5076_188	LC_20 Month	Female	50	22	104.02	203.68	102.81	74.37	176.2	31.81	69.45	1.38	0.39	1262.7	110.42	58.72	1113.55	59.6	10	13.69	13.4	14.48	6.85	7.58	1.95	32.16	18.8	18.06	5.85	60.04	105.68	179.56	31.48	6.07	3.23	61.24	239.22	216.41	203.75	132.25	102.98	209.65	24.42	11.16	9.5	8.21	3.2	3.8	2.02
5077_82	LC_20 Month	Female	34	29	427.78	154.37	31.35	44.9	140.09	35.89	65.42	0.7	0.47	1189.46	382.55	183.39	616.55	284.43	68.54	28.96	25.69	62.55	34.77	24.14	9.98	5.82	4.86	53.22	19.46	24.65	77.98	138.27	37.59	21.04	10.09	33.91	104.82	133.21	36.95		114.43	317.17	190.47	42.03	31.88	20.21	4.6	30.41	8.15
5078_20	LC_20 Month	Male	63	27	204.83	279.88	159.55	54.7	157.1	37.22	127.32	2.92	0.81	2314.96	248.81	143.01	1884.55	147.52	26.5	23.45	11.06	42.05	21.56	17.38	6.2	41.9	11.77	40.52	15.63	85.07	72.56	155.19	37.1	13.68	7.86	103.65	228.4	143.34	135.2	231.19	471.09	720.38	69.43	31.58	24.63	14.17	2.45	13.99	8.21
5079_18	LC_20 Month	Female	60	23	225.33	253.23	138.96	78.15	206.41	43.07	99.75	1.78	0.48	1813.74	198.56	128.8	1409.69	153.38	31.76	25.13	19.72	29.42	16.3	13.14	4.76	36.86	19.21	30.12	15.12	73.09	102.92	210.16	42.15	10.92	7.08	77.53	211.06	269.84	228.58	218.6	244.36	347.22	88.38	28.63	20.13	10.87	2.08	13.38	5.04
5080_0	LC_20 Month	Male	48	21	76.45	272.31	148.56	107.63	238.83	52.49	94.93	1.38	0.4	1726.03	76.16	83.56	1575.02	44.92	6.19	18.98	9.91	8.54	9.28	4.47	2.92	43.28	22.76	9.84	8.43	81.11	133.26	244.64	51.49	4.19	4.6	86.62	300.11	306.25	248.09	110.25	179.64	433.52	8.44	9.76	10.79	7.98	1.26		1.92
5081_170	LC_20 Month	Male	62	26	79.78	238.21	151.68	64.39	172.91	38.58	109.65	2.36	0.63	1993.81	106.39	93.54	1708.24	52.59	4.27	20.02	11.56	12.26	11.09	6.87	3.07	43.52	16.08	16.24	6.2	81.73	78.78	173.47	38.53	5.85	5.14	93.95	200.78	154.05	204.19	306.83	406.02	465.1	23.18	8.56	8.48	7.05	2.11	2.42	1.88
5082_44	LC_20 Month	Female	52	23	115.89	292.17	188.03	82.73	196.39	46.19	126.94	2.27	0.65	2308.06	134.31	155.01	2103.9	72.02	10.87	31.59	10.93	15.12	19.08	6.25	5.59	53.02	16.94	16.82	12.07	100.92	103.79	199.01	45.77	7.39	8.53	115.71	306.16	333.49	329.86	309.55	381.41	466.66	29.34	14.82	13.52	9.21	0.97	3.01	3.11
5083_19	LC_20 Month	Male	38	32	204.79	108.89	31.32	45.7	143.57	37.42	40.88	0.69	0.28	743.37	245.59	118.35	360.93	154.79	26.65	16.02	20.22	31.69	17.15	13.95	4.9	10.79	8.27	35.53	10.4	21.06	74.59	146.34	37.07	13.51	6.51	19.85	49.27	64.41	44.8	87.6	143.11	115.13	85.82	26.47	21.35	16.08	3.37	11.83	4.47
5084_0	LC_20 Month	Female	43	24	82.79	186.71	97.03	59.3	158.14	32.19	74.1	1.64	0.47	1347.34	113.85	76	1108.84	49.33	5.04	16.23	12.69	15	9.3	7.04	2.71	30.14	14.07	17.04	5.52	56.75	85.61	158.28	31.98	6.26	4.18	60.98	222.35	131.18	147.53	180.23	196.56	250.55	16.1	8.96	8.24	7.39	2.6	3.79	2.39
5085_10	LC_20 Month	Male	51	26	89.87	265.02	162.72	80.06	192.13	47.56	104.82	2.03	0.55	1905.93	98.82	120.94	1640.48	61.21	7.37	18.84	9.03	12.18	16.33	6.07	4.73	47.68	17.21	14.33	9.82	85.78	96.19	194.83	46.8	5.43	6.65	90.22	286.72	264.69	283.17	275.27	277.46	329.76	32.73	9.15	7.71	6.48	1.48	3.33	1.59
5088_128	LC_20 Month	Female	60	26	195	354.01	189.71	72.54	203.97	46.83	156.07	2.62	0.77	2837.75	280.43	194.96	2298.19	129.61	22.64	31.79	14.47	46.59	30.62	18.35	9.26	53.05	16.09	36.3	18.14	101.93	99.71	196.59	46.08	15.42	10.72	126.39	376.36	165.29	213.53	311.42	464.29	771.25	37.51	28.78	27.86	19.74	2.98	10.72	8.79
5089_241	LC_20 Month	Female	56	59	124.03	144.26	47.73	71.47	179.98	36.17	47.03	0.67	0.26	855.21	120.84	43.27	654.68	76.01	14.6	14.28	12.66	14.42	3.1	7.64	0.87	16.14	15.98	18.91	4.03	35.44	107.1	182.24	36.85	6.65	2.38	36.01	162	78.26	62.65	47.57	76.03	192.17	41.32	12.1	8.18	7.81	3.99	6.21	1.56
5090_0	LC_20 Month	Male	57	31	59.2	223.19	143.63	69.34	164.3	34.89	93.35	2.07	0.57	1697.44	68.98	71.54	1533.14	39.24	1.67	15.88	6.75	6.37	8.44	3.92	2.29	42.03	15.32	9.72	5.51	76.74	81.32	165.5	34.86	3.79	3.93	84.32	221.96	257.09	253.75	210.92	250.75	363.37	17.56	5.48	5.36	4.9	1.36	0.75	0.71
5091_0	LC_20 Month	Female	55	27	132.3	267.57	136.85	98.9	227.69	47.12	98.6	1.38	0.43	1792.87	120.04	132.86	1589	69.56	14.59	30.18	17.24	14.85	13.96	6.01	4.3	41.02	23.25	13.6	10.35	79.49	140.09	231.17	46.8	6.6	7.31	87.39	384.79	316.09	256.86	113.73	138.56	356.48	29.36	12.79	10.3	7.46	2.42	4.37	3.04
5093_0	LC_20 Month	Female	57	57	148.27	276.69	146.89	86.32	213.42	52.69	107.76	1.7	0.5	1959.44	186.86	172.13	1602.53	93.04	16.69	23.97	19.8	24.71	22.9	11.15	6.66	41.68	18.97	25.33	12.24	81.36	132.47	219.54	51.98	10.28	9.47	88.14	339.45	288.18	269.63	245.92	239.51	290.22	41.99	13.21	13.43	15.28	4.51	6.16	2.58
5094_129	LC_20 Month	Male	72	37	205.83	299.92	184.73	59.32	162.19	37.91	139.27	3.11	0.86	2532.31	257.62	152.57	2099.21	163.84	25.09	22.05	9.32	39.17	23.73	16.82	6.99	48.05	11.14	39.28	17.32	92.48	65.83	155.44	37.82	14.17	8.39	115.45	190.6	191.99	209.14	285.85	521.32	777.26	81.57	30.35	25.46	16.32	1.84	12.87	6.92
5095_41	LC_20 Month	Male	54	23	162.99	282.6	153.47	85.55	216.65	60.02	115.89	1.79	0.53	2107.2	191.34	171.73	1809.17	111.36	23.35	27.91	10.58	26.07	21.46	10.5	6.7	38.57	11.11	25.64	14.61	87.32	116.96	216.27	60.31	10.52	9.44	99.5	274.27	152.01	180.34	238.94	380.13	597.87	50.85	17.39	16.04	13.66	2.24	6.83	4.09
5096_158	LC_20 Month	Female	54	24	215.44	316.68	157	99.48	237.06	49.71	113.89	1.58	0.48	2070.81	230.36	144.19	1658.7	148.54	29.76	25.72	20.21	40.04	24.86	16.51	7.16	45.99	23.03	33.5	17.82	83.62	129.93	242.9	48.75	12.67	7.93	91.22	318.38	263.01	256.93	208.59	248.56	428.06	66.22	30.41	25.83	15.46	2.55	12.74	7.51
[truncated: 67 more columns]

## Sheet: Inflammatory
Sample_ID	Group	Sex	Age	BMI	GlycA	GlycB	Glyc	SPC	Glyc/SPC
248.1	Acute	Female	53	28	1.12	0.41	1.53	1.61	0.95
248.2	Acute	Female	53	28	1.11	0.41	1.52	1.53	0.99
248.3	Acute	Female	53	28	0.88	0.32	1.2	1.93	0.62
249.1	Acute	Male	56	25	1.02	0.38	1.4	0.97	1.44
249.2	Acute	Male	56	25	1.44	0.55	1.99	0.91	2.19
249.3	Acute	Male	56	25	1.2	0.44	1.65	0.84	1.97
256.1	Acute	Male	52	26	1.05	0.36	1.41	1.47	0.96
256.2	Acute	Male	52	26	1.3	0.46	1.77	1.45	1.22
256.3	Acute	Male	52	26	1.26	0.44	1.7	1.44	1.19
260.1	Acute	Male	62	39	0.8	0.3	1.09	2.29	0.48
260.2	Acute	Male	62	39	0.93	0.34	1.28	1.92	0.67
260.3	Acute	Male	62	39	1.04	0.39	1.43	2.7	0.53
264.2	Acute	Female	67	33	1.15	0.45	1.61	2.29	0.7
264.3	Acute	Female	67	33	1.07	0.39	1.47	1.66	0.89
273.1	Acute	Female	60	24	0.85	0.31	1.17	1.42	0.82
273.2	Acute	Male	60	24	0.97	0.34	1.31	1.3	1.01
275.1	Acute	Female	70	36	1.04	0.36	1.4	0.96	1.46
278.1	Acute	Female	65	25	1.02	0.38	1.41	1.16	1.22
278.2	Acute	Female	65	25	1.23	0.45	1.68	1.24	1.36
278.3	Acute	Female	65	25	1.07	0.4	1.47	1.36	1.08
288.1	Acute	Female	61	25	0.85	0.32	1.17	1.98	0.59
288.2	Acute	Female	61	25	1	0.38	1.37	1.59	0.87
288.3	Acute	Female	61	25	0.8	0.3	1.09	1.67	0.65
289.1	Acute	Female	30	20	0.72	0.27	0.99	1.39	0.71
290.1	Acute	Male	60	29	0.89	0.32	1.22	1.28	0.95
290.2	Acute	Male	60	29	0.99	0.36	1.35	1.33	1.01
294.1	Acute	Male	72	28	1.04	0.38	1.41	1.01	1.4
294.2	Acute	Male	72	28	1.26	0.47	1.73	1.15	1.51
295.1	Acute	Female	66	26	1.09	0.37	1.46	1.07	1.37
295.2	Acute	Female	66	26	1.23	0.45	1.68	1.16	1.44
299.1	Acute	Male	53	25	0.9	0.34	1.24	0.79	1.57
299.2	Acute	Male	53	25	1.18	0.41	1.59	1.25	1.27
299.3	Acute	Male	53	25	1.13	0.41	1.53	1.15	1.33
311.1	Acute	Male	61	27	0.92	0.36	1.28	1.18	1.09
311.2	Acute	Male	61	27	1.04	0.37	1.41	1.05	1.35
311.3	Acute	Male	61	27	1.09	0.39	1.48	1.03	1.43
315.1	Acute	Male	82	24	0.95	0.33	1.28	0.95	1.35
315.2	Acute	Male	82	24	1.05	0.38	1.43	1.09	1.31
319.1	Acute	Male	43	30	1.1	0.39	1.49	0.76	1.96
319.2	Acute	Male	43	30	1.24	0.47	1.7	0.99	1.72
327.1	Acute	Female	89	28	0.81	0.29	1.09	1.13	0.96
329.1	Acute	Male	55	33	0.84	0.31	1.16	1.29	0.9
329.2	Acute	Male	55	33	0.83	0.3	1.13	0.91	1.25
329.3	Acute	Male	55	33	0.97	0.33	1.31	0.99	1.32
335.1	Acute	Male	78	25	0.85	0.31	1.16	0.94	1.24
335.2	Acute	Male	78	25	1.1	0.39	1.49	1.26	1.19
335.3	Acute	Male	78	25	0.99	0.36	1.34	1.35	0.99
336.1	Acute	Female	49	22	1.12	0.42	1.55	2.23	0.69
336.2	Acute	Female	49	22	1.1	0.41	1.51	2.15	0.7
349.1	Acute	Male	62	28	0.82	0.31	1.13	1.2	0.94
350.1	Acute	Female	30	23	0.82	0.29	1.1	1.4	0.79
350.2	Acute	Female	30	23	0.84	0.3	1.15	1.73	0.66
363.1	Acute	Male	82	26	0.82	0.31	1.12	1.67	0.67
365.1	Acute	Female	56	35	0.81	0.29	1.11	1.12	0.99
365.2	Acute	Female	56	35	1.01	0.36	1.37	1.07	1.27
378.1	Acute	Female	59	42	1.16	0.44	1.59	1.16	1.38
378.2	Acute	Female	59	42	1.15	0.43	1.57	1.09	1.44
378.3	Acute	Female	59	42	1.09	0.41	1.5	1.49	1.01
380.1	Acute	Female	87	20	1.18	0.41	1.59	1.5	1.06
387.1	Acute	Female	66	24	1.29	0.45	1.74	1.24	1.4
388.1	Acute	Male	74	26	0.9	0.31	1.22	1.51	0.81
391.1	Acute	Male	67	35	0.83	0.3	1.13	1.1	1.02
391.2	Acute	Male	67	35	0.95	0.35	1.3	0.92	1.42
397.1	Acute	Male	47	28	1.03	0.39	1.42	1.03	1.37
406.1	Acute	Male	66	34	0.88	0.3	1.18	1.34	0.88
406.2	Acute	Male	66	34	0.91	0.32	1.23	1.37	0.9
406.3	Acute	Male	66	34	0.98	0.36	1.33	1.09	1.23
410.1	Acute	Male	62	24	0.96	0.39	1.35	1.02	1.32
410.2	Acute	Male	62	24	0.97	0.36	1.32	0.92	1.45
410.3	Acute	Male	62	24	0.95	0.36	1.31	0.79	1.66
414.1	Acute	Male	55	24	0.92	0.34	1.27	1.03	1.23
417.1	Acute	Female	70	39	0.93	0.32	1.25	1.51	0.83
420.2	Acute	Female	44	48	0.94	0.35	1.29	2.21	0.58
424.1	Acute	Male	62	29	0.82	0.31	1.14	1.01	1.13
424.2	Acute	Male	62	29	1.09	0.39	1.48	1.12	1.32
432.1	Acute	Male	75	26	1.05	0.37	1.42	1.28	1.11
432.2	Acute	Male	75	26	0.96	0.34	1.31	1.16	1.12
432.3	Acute	Male	75	26	1	0.35	1.35	1.32	1.03
434.1	Acute	Female	59	25	1.05	0.39	1.44	1.66	0.87
435.1	Acute	Male	74	25	1.04	0.37	1.41	1.04	1.36
435.2	Acute	Male	74	25	1.02	0.35	1.37	1.07	1.29
436.1	Acute	Female	48	20	0.97	0.34	1.31	1.39	0.94
438.1	Acute	Male	33	28	1.12	0.39	1.51	1.06	1.43
438.2	Acute	Male	33	28	1.32	0.46	1.78	1.09	1.63
440.1	Acute	Female	45	33	0.81	0.3	1.11	1.37	0.81
440.2	Acute	Female	45	33	0.85	0.3	1.15	1.26	0.91
440.3	Acute	Female	45	33	0.94	0.33	1.28	1.44	0.89
444.1	Acute	Female	53	22	0.89	0.33	1.22	1.58	0.77
451.1	Acute	Male	80	24	1	0.35	1.35	1.28	1.06
454.1	Acute	Male	52	41	0.98	0.37	1.35	1.1	1.22
454.2	Acute	Male	52	41	1.17	0.44	1.62	1.29	1.25
460.1	Acute	Female	96	24	0.98	0.36	1.34	1.87	0.72
460.2	Acute	Female	96	24	1.05	0.37	1.42	1.86	0.77
466.1	Acute	Female	87	30	0.88	0.28	1.16	1.34	0.87
467.1	Acute	Female	25	26	0.89	0.34	1.23	2.62	0.47
467.2	Acute	Female	25	26	0.82	0.31	1.13	2.49	0.45
474.1	Acute	Male	51	33	1.42	0.5	1.93	1.01	1.91
475.1	Acute	Female	70	37	0.91	0.32	1.23	1.48	0.83
475.2	Acute	Female	70	37	1.02	0.38	1.4	1.31	1.07
475.3	Acute	Female	70	37	1.15	0.43	1.58	1.43	1.11
480.1	Acute	Male	70	33	0.98	0.4	1.37	1.12	1.23
481.1	Acute	Female	49	35	0.77	0.29	1.06	1.38	0.77
481.2	Acute	Female	49	35	0.95	0.34	1.3	1.31	0.99
481.3	Acute	Female	49	35	1.01	0.37	1.37	1.38	0.99
483.1	Acute	Male	65	39	0.79	0.29	1.07	1.41	0.76
492.1	Acute	Female	23	39	1.03	0.38	1.41	1.22	1.16
494.1	Acute	Female	53	24	1.29	0.46	1.75	1.47	1.19
494.2	Acute	Female	53	24	1.2	0.42	1.62	1.45	1.11
495.1	Acute	Male	51	43	1.02	0.38	1.4	1.09	1.28
495.2	Acute	Male	51	43	1.12	0.41	1.52	1.23	1.24
495.3	Acute	Male	51	43	1.16	0.41	1.56	1.12	1.4
499.1	Acute	Male	61	32	1.09	0.4	1.49	1.39	1.07
499.2	Acute	Male	61	32	0.98	0.36	1.34	1.53	0.88
501.2	Acute	Male	63	27	1.07	0.38	1.45	0.9	1.6
502.1	Acute	Female	58	28	1.18	0.43	1.6	1.53	1.05
511.1	Acute	Male	60	25	1.5	0.53	2.03	1.23	1.65
521.1	Acute	Female	66	22	1.12	0.41	1.52	1.29	1.18
523.1	Acute	Male	61	26	1.04	0.38	1.42	1.29	1.1
523.2	Acute	Male	61	26	0.96	0.35	1.31	1.28	1.03
524.1	Acute	Female	64	34	1.2	0.44	1.63	1.66	0.99
525.1	Acute	Male	69	43	1.41	0.51	1.92	1.15	1.68
530.1	Acute	Female	54	40	1.27	0.44	1.71	1.37	1.25
532.1	Acute	Male	63	31	1.07	0.39	1.45	1.41	1.03
542.1	Acute	Male	76	29	1.04	0.4	1.43	1.61	0.89
542.2	Acute	Male	76	29	1.06	0.35	1.41	1.37	1.03
548.1	Acute	Male	77	33	1.12	0.42	1.53	1.21	1.26
548.2	Acute	Male	77	33	1.38	0.5	1.88	1.55	1.21
549.1	Acute	Female	73	28	1.16	0.41	1.57	1.71	0.92
549.2	Acute	Female	73	28	1.11	0.38	1.49	1.75	0.85
552.1	Acute	Male	50	38	1.09	0.39	1.49	1.11	1.34
552.2	Acute	Male	50	38	1.28	0.47	1.75	1.06	1.65
553.1	Acute	Female	57	29	1.47	0.53	2	1.52	1.32
553.2	Acute	Female	57	29	1.05	0.39	1.43	1.09	1.32
566.1	Acute	Female	47	29	0.99	0.36	1.36	1.27	1.07
569.1	Acute	Female	64	36	1.14	0.43	1.57	1.29	1.21
572.1	Acute	Female	61	29	1.18	0.45	1.63	1.74	0.94
573.1	Acute	Female	95	27	1.05	0.36	1.41	1.41	1
574.1	Acute	Female	57	36	1.3	0.47	1.77	0.95	1.86
575.1	Acute	Male	65	29	1.04	0.37	1.41	2.11	0.67
580.1	Acute	Female	50	31	1.08	0.38	1.46	1.9	0.77
581.1	Acute	Male	54	27	0.94	0.33	1.27	1.35	0.94
595.1	Acute	Female	40	27	0.96	0.35	1.31	2.23	0.59
595.2	Acute	Female	40	27	0.92	0.34	1.26	1.9	0.66
595.3	Acute	Female	40	28	1	0.37	1.37	2.2	0.62
596.1	Acute	Male	41	28	0.78	0.29	1.07	1.72	0.62
596.2	Acute	Male	41	28	0.76	0.29	1.05	1.66	0.63
596.3	Acute	Male	41	21	0.76	0.29	1.04	1.51	0.69
599.1	Acute	Female	66	30	1.04	0.37	1.41	1.28	1.1
601.1	Acute	Male	70	29	1.41	0.54	1.94	1.33	1.46
602.1	Acute	Female	74	30	1.08	0.4	1.48	1.07	1.38
603.1	Acute	Male	35	30	1.24	0.44	1.68	2.18	0.77
615.1	Acute	Female	65	30	1.14	0.41	1.55	1.6	0.97
615.2	Acute	Female	65	29	1.14	0.41	1.55	1.54	1
615.3	Acute	Female	65	35	1.14	0.42	1.56	1.46	1.06
616.1	Acute	Female	68	35	1.33	0.46	1.8	1.35	1.33
628.1	Acute	Male	73	35	1.22	0.42	1.64	0.84	1.96
628.2	Acute	Male	73	33	1.32	0.48	1.79	0.83	2.16
628.3	Acute	Male	73	33	1.45	0.54	1.99	0.83	2.39
632.2	Acute	Male	59	31	1.09	0.41	1.5	0.88	1.7
632.3	Acute	Male	59	26	1.15	0.4	1.54	0.86	1.79
633.1	Acute	Female	48	26	1.24	0.46	1.7	1.17	1.45
637.1	Acute	Male	79	25	0.99	0.37	1.35	1.17	1.16
637.2	Acute	Male	79	25	1.02	0.38	1.4	1.26	1.11
640.1	Acute	Male	69	31	0.9	0.33	1.23	1.51	0.81
640.2	Acute	Male	69	32	1.21	0.43	1.64	1.37	1.19
641.1	Acute	Female	43	35	1.25	0.43	1.69	1.23	1.37
642.2	Acute	Male	49	35	1.55	0.56	2.11	0.97	2.17
649.1	Acute	Male	53	25	1.14	0.44	1.57	1.2	1.31
649.2	Acute	Male	53	25	1.11	0.37	1.47	1.11	1.33
650.1	Acute	Female	47	39	0.99	0.35	1.34	1.32	1.02
650.2	Acute	Female	47	33	1.01	0.36	1.37	1.19	1.16
657.1	Acute	Male	54	32	1	0.36	1.36	1.52	0.9
658.1	Acute	Male	65	32	1.36	0.5	1.86	1.21	1.53
659.1	Acute	Female	52	32	1.22	0.44	1.66	1.22	1.37
659.3	Acute	Female	52	32	1.29	0.46	1.75	1.65	1.06
679.1	Acute	Female	63	32	1.07	0.39	1.46	1.48	0.99
679.2	Acute	Female	63	32	1.08	0.38	1.46	1.31	1.11
679.3	Acute	Female	63	32	1.1	0.39	1.49	1.37	1.09
680.1	Acute	Male	52	28	1.06	0.4	1.45	1.08	1.35
680.2	Acute	Male	52	27	1.02	0.36	1.38	1.22	1.13
681.1	Acute	Male	35	27	1.01	0.36	1.37	1.19	1.15
682.1	Acute	Female	68	27	0.99	0.36	1.35	1.27	1.06
682.2	Acute	Female	68	24	1.02	0.35	1.36	1.29	1.05
682.3	Acute	Female	68	24	1.05	0.39	1.44	1.35	1.07
683.1	Acute	Female	37	24	1.01	0.37	1.38	1.34	1.03
683.2	Acute	Female	37	26	1.06	0.37	1.43	1.21	1.18
683.3	Acute	Female	37	26	1.07	0.38	1.45	1.18	1.23
684.1	Acute	Male	71	26	0.84	0.33	1.16	1.31	0.89
684.2	Acute	Male	71	36	1.03	0.37	1.4	1.16	1.21
684.3	Acute	Male	71	36	0.99	0.35	1.34	1.15	1.17
691.1	Acute	Male	35	22	1.09	0.38	1.48	1.26	1.18
691.2	Acute	Male	35	38	1.06	0.38	1.44	1.13	1.28
692.1	Acute	Male	65	18	1.08	0.37	1.45	2.09	0.69
693.1	Acute	Female	36	18	1.43	0.54	1.97	1.72	1.14
699.1	Acute	Female	70	33	1.04	0.38	1.42	2.27	0.63
699.2	Acute	Female	70	33	1.26	0.46	1.72	1.78	0.96
700.1	Acute	Male	59	29	1.01	0.39	1.4	1.12	1.25
700.2	Acute	Male	59	24	1.18	0.43	1.61	1.04	1.55
706.1	Acute	Male	49	24	0.85	0.31	1.16	1.45	0.8
712.1	Acute	Male	67	24	0.95	0.32	1.26	1.37	0.92
712.2	Acute	Male	67	25	1.15	0.39	1.55	1.05	1.47
712.3	Acute	Male	67	32	1.24	0.49	1.72	1.16	1.48
718.2	Acute	Female	50	32	0.98	0.33	1.31	1.84	0.71
720.1	Acute	Male	53	32	1	0.37	1.37	0.74	1.86
720.2	Acute	Male	53	26	1.13	0.42	1.56	0.82	1.89
720.3	Acute	Male	53	26	1.13	0.4	1.53	1.43	1.07
723.1	Acute	Female	60	29	1.06	0.38	1.44	1.25	1.15
723.2	Acute	Female	60	29	1.23	0.42	1.66	1.35	1.23
725.1	Acute	Male	58	26	1.01	0.37	1.38	1.77	0.78
725.2	Acute	Male	58	28	0.99	0.36	1.35	1.56	0.86
737.1	Acute	Male	32	36	0.98	0.36	1.34	1.24	1.08
745.1	Acute	Female	68	36	1.15	0.42	1.57	1.7	0.92
750.1	Acute	Female	64	42	0.97	0.35	1.32	1.64	0.81
750.2	Acute	Female	64	26	0.92	0.34	1.26	1.65	0.76
752.1	Acute	Female	66	26	1.12	0.43	1.55	0.97	1.6
756.1	Acute	Male	47	26	1.03	0.36	1.39	1.36	1.02
756.2	Acute	Male	47	24	1.33	0.48	1.8	1.55	1.16
756.3	Acute	Male	47	24	1.33	0.5	1.84	1.61	1.14
760.1	Acute	Female	53	22	1.15	0.42	1.57	0.87	1.8
760.2	Acute	Female	53	22	1.42	0.47	1.89	1.65	1.14
762.1	Acute	Female	41	39	0.95	0.35	1.31	1.9	0.69
762.2	Acute	Female	41	39	1.29	0.45	1.74	1.53	1.14
766.1	Acute	Male	44	39	0.9	0.32	1.22	0.91	1.34
766.2	Acute	Male	44	28	1.13	0.36	1.49	0.91	1.64
766.3	Acute	Male	44	28	1.21	0.41	1.62	0.84	1.93
772.1	Acute	Male	47	28	0.98	0.33	1.32	0.89	1.48
776.1	Acute	Male	64	28	0.92	0.36	1.28	0.88	1.45
777.1	Acute	Female	73	30	1.13	0.38	1.51	1.54	0.98
777.2	Acute	Female	73	30	1.21	0.43	1.63	1.57	1.04
778.1	Acute	Male	55	33	0.88	0.32	1.2	0.85	1.41
782.1	Acute	Male	52	33	1.45	0.49	1.93	1.06	1.83
784.1	Acute	Female	36	59	1.28	0.47	1.75	1.42	1.23
784.2	Acute	Female	36	59	1.21	0.45	1.65	1.42	1.16
791.1	Acute	Male	38	39	1.33	0.47	1.8	1.05	1.72
791.2	Acute	Male	38	39	1.1	0.39	1.49	1.75	0.85
793.1	Acute	Male	45	39	1.06	0.39	1.45	1.25	1.16
793.2	Acute	Male	45	23	1.2	0.45	1.65	0.95	1.73
793.3	Acute	Male	45	29	1.42	0.51	1.93	1.18	1.63
794.1	Acute	Female	71	38	0.93	0.35	1.27	2.33	0.55
802.1	Acute	Male	65	37	1.28	0.45	1.73	1.75	0.99
804.1	Acute	Male	62	39	1.39	0.49	1.88	1.36	1.38
805.1	Acute	Female	63	39	1.63	0.59	2.22	1.49	1.49
806.1	Acute	Female	53	25	1.36	0.49	1.84	1.65	1.12
806.2	Acute	Female	53	25	1.19	0.44	1.63	1.82	0.9
809.1	Acute	Female	34	25	0.95	0.34	1.29	2.75	0.47
813.1	Acute	Female	45	33	1.1	0.42	1.52	1.06	1.44
813.2	Acute	Female	45	33	1.1	0.38	1.48	1.25	1.18
815.1	Acute	Male	49	28	0.87	0.3	1.17	1.52	0.77
815.2	Acute	Male	49	28	0.97	0.34	1.31	1.69	0.78
821.1	Acute	Female	59	28	1.21	0.42	1.63	1.38	1.19
821.2	Acute	Female	59	32	1.21	0.44	1.65	1.19	1.38
821.3	Acute	Female	59	29	1.34	0.46	1.79	1.5	1.19
822.1	Acute	Female	23	29	1.21	0.42	1.63	1.59	1.02
827.1	Acute	Male	69	29	1.38	0.51	1.89	1.43	1.33
827.2	Acute	Male	69	30	1.33	0.49	1.82	1.38	1.31
827.3	Acute	Male	69	30	1.45	0.52	1.97	1.52	1.3
829.1	Acute	Male	53	30	0.91	0.32	1.23	0.83	1.48
829.2	Acute	Male	53	30	1.22	0.43	1.64	0.9	1.82
829.3	Acute	Male	53	30	1.36	0.46	1.81	1.08	1.67
830.2	Acute	Female	53	25	1.37	0.48	1.85	1.71	1.08
830.3	Acute	Female	53	25	1.14	0.39	1.52	1.96	0.78
831.1	Acute	Female	54	30	1.38	0.47	1.85	1.78	1.04
831.2	Acute	Female	54	30	1.42	0.5	1.93	1.79	1.08
833.1	Acute	Male	50	30	1.56	0.57	2.13	1.63	1.31
833.2	Acute	Male	50	19	1.09	0.4	1.49	2.09	0.71
833.3	Acute	Male	50	27	1.03	0.36	1.39	1.99	0.7
836.1	Acute	Female	84	26	1.24	0.46	1.7	1.4	1.22
837.1	Acute	Female	48	26	1.2	0.42	1.62	1.28	1.27
838.1	Acute	Male	71	26	1.13	0.41	1.54	2.1	0.73
838.2	Acute	Male	71	29	1.23	0.43	1.66	2.03	0.81
838.3	Acute	Male	71	29	1.18	0.4	1.59	1.65	0.96
844.1	Acute	Male	68	29	1.05	0.38	1.43	1	1.44
844.2	Acute	Male	68	36	1.08	0.4	1.47	1.09	1.36
844.3	Acute	Male	68	36	1	0.39	1.39	1.19	1.17
848.1	Acute	Female	90	30	0.89	0.33	1.23	1.41	0.87
848.2	Acute	Female	90	25	0.94	0.34	1.29	1.52	0.85
849.1	Acute	Female	68	25	1.06	0.39	1.45	1.85	0.78
852.1	Acute	Male	54	25	0.9	0.31	1.21	2.28	0.53
852.2	Acute	Male	54	34	1.16	0.4	1.56	1.19	1.31
852.3	Acute	Male	54	26	1.27	0.46	1.73	1.26	1.38
855.1	Acute	Female	71	26	0.99	0.37	1.36	1.15	1.18
857.1	Acute	Female	37	30	1.12	0.39	1.51	1.56	0.97
857.2	Acute	Female	37	30	1.2	0.39	1.59	1.54	1.03
869.1	Acute	Male	57	30	0.85	0.3	1.15	1.29	0.89
869.2	Acute	Male	57	23	0.87	0.31	1.18	1.15	1.03
869.3	Acute	Male	57	33	0.94	0.33	1.27	1.13	1.12
877.1	Acute	Female	61	28	1.15	0.41	1.56	1.24	1.26
880.1	Acute	Male	41	30	1.05	0.38	1.43	1.11	1.29
884.1	Acute	Male	68	30	0.86	0.32	1.18	2.33	0.51
885.1	Acute	Male	70	28	1.25	0.45	1.7	1.33	1.27
885.2	Acute	Male	70	28	1.31	0.48	1.79	1.3	1.37
891.1	Acute	Male	85	28	1.13	0.37	1.5	1.35	1.11
892.1	Acute	Male	63	30	1.17	0.43	1.6	1.83	0.88
892.2	Acute	Male	63	28	1.33	0.48	1.81	2.08	0.87
893.1	Acute	Male	65	23	1.32	0.48	1.79	1.13	1.59
894.1	Acute	Male	39	23	1.51	0.55	2.05	1.14	1.8
896.1	Acute	Female	70	23	1.1	0.36	1.46	1.79	0.82
896.2	Acute	Female	70	34	1.22	0.44	1.66	1.81	0.92
896.3	Acute	Female	70	34	1.34	0.47	1.81	1.71	1.06
901.1	Acute	Male	41	26	1.04	0.37	1.41	0.94	1.5
901.2	Acute	Male	41	22	1.02	0.37	1.39	1.02	1.37
906.1	Acute	Male	66	22	1.37	0.51	1.88	0.98	1.91
908.1	Acute	Male	79	21	1.26	0.46	1.72	1.05	1.65
908.2	Acute	Male	79	21	1.22	0.45	1.67	1.04	1.61
909.1	Acute	Female	72	30	0.93	0.34	1.27	1.53	0.83
909.2	Acute	Female	72	21	1.08	0.39	1.47	1.55	0.95
913.1	Acute	Male	54	24	1.01	0.36	1.37	1.05	1.31
1003_167	LC	Male	55	33	0.65	0.24	0.89	1.41	0.63
1004_9	LC	Male	50	26	0.75	0.3	1.04	2.26	0.46
1006_19	LC	Male	38	31	0.7	0.25	0.95	1.91	0.5
1009_8	LC	Female	59	26	0.8	0.3	1.09	3.41	0.32
1010_6	LC	Female	52	23	0.99	0.38	1.37	2.97	0.46
1011_3	LC	Male	59	34	1.02	0.38	1.4	2.83	0.5
1013_11	LC	Male	70	25	0.67	0.25	0.92	2.35	0.39
1014_15	LC	Female	70	22	0.78	0.29	1.07	3.25	0.33
1017_77	LC	Female	51	34	0.93	0.36	1.29	3.04	0.43
1018_148	LC	Female	58	22	0.86	0.32	1.18	3.44	0.34
1019_27	LC	Female	59	22	0.68	0.26	0.93	2.03	0.46
1023_116	LC	Female	61	25	0.86	0.33	1.19	2.44	0.49
1024_37	LC	Female	49	21	0.67	0.27	0.94	2.4	0.39
1025_0	LC	Female	49	20	0.69	0.28	0.96	2.42	0.4
1030_81	LC	Female	52	24	1.03	0.38	1.41	1.66	0.85
1031_97	LC	Male	62	31	0.78	0.28	1.07	2.39	0.45
1033_79	LC	Male	69	30	0.89	0.36	1.25	1.81	0.69
1034_127	LC	Female	69	31	0.84	0.33	1.17	2.36	0.5
1036_92	LC	Female	47	31	0.98	0.37	1.35	2.49	0.54
1037_24	LC	Male	61	25	0.73	0.29	1.01	2.65	0.38
1041_41	LC	Male	54	23	0.82	0.31	1.13	2.75	0.41
1045_4	LC	Male	65	25	0.87	0.34	1.21	2.98	0.41
1046_29	LC	Female	69	24	0.85	0.33	1.18	2.37	0.5
1047_199	LC	Male	63	31	0.77	0.3	1.07	2.03	0.53
1048_57	LC	Male	74	30	0.9	0.32	1.22	2.32	0.53
1049_76	LC	Female	73	29	0.78	0.3	1.08	2.12	0.51
1051_128	LC	Female	60	26	0.91	0.34	1.25	2.21	0.56
1052_107	LC	Male	40	27	0.9	0.35	1.25	2.85	0.44
1053_83	LC	Female	27	22	0.82	0.32	1.14	3.93	0.29
1054_93	LC	Male	67	24	0.67	0.25	0.92	2.12	0.44
1055_176	LC	Female	64	30	0.81	0.3	1.1	2.13	0.52
1056_201	LC	Male	56	27	0.95	0.35	1.3	3.37	0.39
1057_20	LC	Male	63	28	0.73	0.26	0.99	1.8	0.55
1058_18	LC	Female	60	22	0.75	0.29	1.05	3	0.35
1059_103	LC	Female	57	26	0.83	0.32	1.15	2.01	0.58
1060_138	LC	Female	18	26	0.9	0.35	1.24	1.94	0.64
1061_133	LC	Male	51	31	0.85	0.3	1.15	2.28	0.5
1063_170	LC	Male	62	24	0.77	0.3	1.07	2.63	0.41
1066_0	LC	Female	38	25	1	0.39	1.38	3.88	0.36
1067_10	LC	Male	51	26	0.74	0.25	0.99	2.17	0.46
1069_129	LC	Male	72	36	0.93	0.33	1.26	1.75	0.72
1070_0	LC	Female	57	27	1.05	0.37	1.42	3.25	0.44
1071_155	LC	Female	57	28	0.96	0.35	1.31	3.44	0.38
1072_44	LC	Female	52	25	0.99	0.39	1.38	2.9	0.48
1073_123	LC	Female	77	24	0.93	0.34	1.26	3.08	0.41
1074_0	LC	Female	41	22	0.9	0.34	1.24	3.18	0.39
1075_0	LC	Male	59	34	0.94	0.36	1.3	2.64	0.49
1076_0	LC	Male	55	24	0.76	0.3	1.07	2.39	0.45
1077_109	LC	Male	60	22	0.78	0.31	1.09	2.04	0.53
1078_136	LC	Female	77	24	0.7	0.26	0.96	3.25	0.3
1082_163	LC	Male	78	23	0.92	0.33	1.25	1.87	0.67
1083_0	LC	Female	73	20	0.85	0.33	1.18	2.51	0.47
1084_104	LC	Female	61	26	0.84	0.32	1.16	3.71	0.31
1085_155	LC	Male	57	23	0.89	0.33	1.22	2.11	0.58
1086_158	LC	Female	54	25	0.82	0.32	1.13	2.7	0.42
1089_126	LC	Female	68	31	0.93	0.35	1.29	2.69	0.48
1090_168	LC	Female	73	30	0.76	0.28	1.04	2.49	0.42
1091_131	LC	Male	61	26	0.68	0.26	0.94	2.41	0.39
1092_0	LC	Female	59	26	1.16	0.46	1.62	2.39	0.68
1094_145	LC	Male	60	27	0.87	0.33	1.2	2.81	0.43
1095_157	LC	Female	50	23	0.73	0.28	1.02	2.83	0.36
1096_105	LC	Female	34	25	0.79	0.32	1.12	2.77	0.4
1097_91	LC	Male	52	27	1	0.37	1.37	3.01	0.46
1098_132	LC	Female	36	21	0.76	0.28	1.05	2.3	0.46
1099_0	LC	Female	56	23	0.88	0.34	1.22	3.44	0.35
1101_0	LC	Female	35	29	0.85	0.33	1.17	2.59	0.45
1102_0	LC	Female	43	24	0.97	0.36	1.33	3.26	0.41
1103_61	LC	Male	70	26	0.82	0.32	1.15	3.35	0.34
1104_205	LC	Male	43	34	0.91	0.32	1.23	2.47	0.5
1107_0	LC	Male	48	19	0.8	0.3	1.1	2.7	0.41
1108_101	LC	Female	27	35	1.08	0.41	1.49	2.16	0.69
1109_82	LC	Female	34	29	1.18	0.44	1.61	2.9	0.55
1110_204	LC	Male	60	28	0.99	0.37	1.36	1.91	0.71
1111_0	LC	Female	56	20	0.89	0.35	1.24	3.78	0.33
1113_177	LC	Male	54	29	0.85	0.32	1.17	1.76	0.66
1114_0	LC	Female	38	29	0.97	0.37	1.34	2.85	0.47
1115_39	LC	Female	55	27	0.65	0.25	0.89	2.23	0.4
1123_0	LC	Male	74	25	0.8	0.29	1.09	1.89	0.58
1124_241	LC	Female	56	58	1.18	0.43	1.61	2.95	0.55
1128_164	LC	Male	57	25	0.74	0.28	1.02	2.22	0.46
1129_0	LC	Female	55	24	0.82	0.32	1.15	2.82	0.41
1130_0	LC	Female	85	31	0.95	0.36	1.31	2.46	0.53
1131_0	LC	Male	57	31	0.69	0.28	0.97	2.02	0.48
1132_0	LC	Male	38	24	0.56	0.22	0.78	2.19	0.35
1133_0	LC	Male	59	29	0.71	0.26	0.97	1.75	0.55
1134_0	LC	Female	57	33	1.02	0.39	1.41	2.25	0.63
1136_188	LC	Female	50	22	0.92	0.37	1.29	2.89	0.45
1137_165	LC	Male	76	28	0.73	0.29	1.02	2.28	0.45
1138_0	LC	Male	76	28	0.79	0.31	1.1	2.46	0.45
1139_0	LC	Female	59	31	1.1	0.44	1.54	2.58	0.6
1140_221	LC	Male	63	19	0.9	0.33	1.23	1.99	0.62
1143_102	LC	Male	63	25	1.15	0.41	1.56	4.79	0.33
1147_236	LC	Male	54	23	0.9	0.34	1.24	2.08	0.59
1149_0	LC	Female	46	26	0.95	0.37	1.32	2.5	0.53
1154_0	LC	Female	55	22	0.81	0.3	1.12	2.6	0.43
2001_0	LC	Female	55	22	1.05	0.4	1.45	3.29	0.44
2002_0	LC	Female	35	28	0.76	0.28	1.04	2.05	0.51
2003_0	LC	Female	41	23	1.22	0.45	1.67	3.67	0.46
2004_79	LC	Male	69	30	1.01	0.4	1.41	2.04	0.69
2005_127	LC	Female	69	32	0.8	0.3	1.1	2.11	0.52
2006_0	LC	Female	38	30	0.91	0.35	1.25	2.39	0.52
2007_104	LC	Female	61	26	0.83	0.32	1.15	2.87	0.4
2008_37	LC	Female	49	21	0.73	0.28	1.01	2.16	0.47
2009_0	LC	Female	49	20	0.66	0.26	0.92	2.53	0.36
2010_29	LC	Female	69	24	0.77	0.29	1.07	2.07	0.51
2012_11	LC	Male	70	25	0.69	0.26	0.95	2.13	0.45
2013_15	LC	Female	70	22	0.78	0.3	1.08	2.91	0.37
2014_0	LC	Female	55	25	0.72	0.26	0.98	2.47	0.4
2015_0	LC	Female	85	32	1.27	0.46	1.73	3.21	0.54
2016_0	LC	Male	57	31	0.73	0.3	1.03	2.24	0.46
2018_0	LC	Male	74	25	0.67	0.25	0.92	1.7	0.54
2019_3	LC	Male	59	36	0.88	0.33	1.22	2.37	0.51
2020_155	LC	Female	57	29	1	0.38	1.38	2.93	0.47
2022_132	LC	Female	36	21	0.61	0.23	0.84	2.18	0.39
2023_61	LC	Male	70	26	1.1	0.41	1.52	4.13	0.37
2024_0	LC	Male	76	23	0.85	0.31	1.16	2.56	0.45
2025_103	LC	Female	57	27	1.36	0.52	1.87	3.05	0.61
2026_138	LC	Female	18	27	0.85	0.33	1.18	2.07	0.57
2027_133	LC	Male	51	32	0.93	0.34	1.27	2.47	0.51
2028_0	LC	Female	46	26	1.13	0.44	1.57	3.34	0.47
2030_164	LC	Male	57	25	0.77	0.28	1.05	2.28	0.46
2032_0	LC	Female	38	24	0.83	0.3	1.13	2.86	0.4
2033_77	LC	Female	51	36	1.16	0.46	1.61	3.43	0.47
2034_27	LC	Female	59	22	0.69	0.25	0.94	1.94	0.48
2035_168	LC	Female	73	34	1.06	0.41	1.46	2.65	0.55
2036_126	LC	Female	68	32	1.07	0.4	1.47	3.88	0.38
2037_24	LC	Male	61	25	0.65	0.25	0.9	2.49	0.36
2038_116	LC	Female	61	25	0.91	0.35	1.26	3	0.42
2040_10	LC	Male	51	26	0.73	0.28	1.01	2.29	0.44
2041_124	LC	Male	57	22	0.95	0.36	1.31	2.43	0.54
2042_158	LC	Female	54	24	1.03	0.37	1.41	3.67	0.38
2043_107	LC	Male	40	25	0.84	0.31	1.15	1.72	0.67
2044_177	LC	Male	54	28	1.16	0.43	1.59	2.29	0.7
2045_0	LC	Female	57	28	0.92	0.33	1.25	2.97	0.42
2046_129	LC	Male	72	33	0.95	0.34	1.29	1.72	0.75
2047_148	LC	Female	58	22	0.76	0.29	1.05	3.03	0.35
2048_165	LC	Male	76	19	0.84	0.33	1.17	2.69	0.44
2049_188	LC	Female	50	33	0.9	0.34	1.24	2.78	0.45
2050_0	LC	Female	43	24	1.22	0.48	1.7	3.65	0.47
2052_92	LC	Female	47	33	1	0.36	1.36	2	0.68
2053_163	LC	Male	78	24	0.84	0.3	1.14	1.75	0.65
2054_0	LC	Female	73	21	0.71	0.27	0.97	2.13	0.46
2055_57	LC	Male	74	30	0.83	0.3	1.12	1.92	0.58
2056_76	LC	Female	73	29	0.84	0.32	1.16	2.41	0.48
2058_93	LC	Male	63	19	1.21	0.45	1.66	2.77	0.6
2060_93	LC	Male	67	24	0.87	0.31	1.18	2.19	0.54
2061_176	LC	Female	64	31	1	0.37	1.36	2.3	0.59
2062_167	LC	Male	55	31	0.82	0.3	1.12	1.56	0.72
2063_0	LC	Female	56	23	1.05	0.41	1.47	3.83	0.38
2064_101	LC	Female	27	33	0.83	0.33	1.15	2.09	0.55
2065_241	LC	Female	56	59	1.25	0.46	1.71	3.05	0.56
2066_44	LC	Female	52	25	0.83	0.32	1.15	2.49	0.46
2067_83	LC	Female	27	23	0.8	0.31	1.11	3.4	0.33
2068_128	LC	Female	60	26	0.78	0.28	1.06	2.29	0.46
2069_81	LC	Female	52	24	1.1	0.4	1.5	1.92	0.78
2072_204	LC	Male	60	28	1.11	0.42	1.53	2.5	0.61
2073_0	LC	Female	56	20	0.72	0.26	0.98	3.33	0.29
2074_41	LC	Male	54	23	0.9	0.33	1.24	3	0.41
2077_136	LC	Female	77	24	0.74	0.26	1	3.36	0.3
2080_146	LC	Female	47	24	0.8	0.31	1.11	3.41	0.33
2081_0	LC	Female	59	26	0.97	0.38	1.35	1.67	0.81
2082_131	LC	Male	61	26	0.79	0.29	1.08	2.67	0.4
2083_91	LC	Male	52	28	0.78	0.29	1.06	2.5	0.43
2086_199	LC	Male	63	31	0.82	0.31	1.13	2.61	0.43
2089_0	LC	Male	55	24	0.8	0.31	1.12	2.22	0.5
2090_109	LC	Male	60	23	0.85	0.33	1.19	2.26	0.52
2091_20	LC	Male	63	27	0.74	0.28	1.02	1.78	0.57
2092_18	LC	Female	60	22	0.81	0.31	1.12	3.45	0.32
3001_148	LC	Female	58	22	0.75	0.3	1.05	3.24	0.32
3002_11	LC	Male	70	25	0.69	0.27	0.97	2.34	0.41
3003_15	LC	Female	70	22	0.78	0.31	1.09	3.02	0.36
3004_8	LC	Female	59	22	0.89	0.34	1.22	3.48	0.35
3005_20	LC	Male	63	27	0.7	0.26	0.96	1.61	0.59
3006_18	LC	Female	60	21	0.72	0.29	1.01	2.59	0.39
3007_3	LC	Male	59	37	0.85	0.31	1.16	2.57	0.45
3008_9	LC	Male	50	25	0.83	0.32	1.14	2.29	0.5
3009_82	LC	Female	34	28	0.93	0.33	1.25	2	0.63
3010_0	LC	Female	49	20	0.66	0.25	0.91	2.9	0.31
3011_37	LC	Female	49	21	0.89	0.34	1.24	2.65	0.47
3012_76	LC	Female	73	29	0.87	0.31	1.18	2.05	0.58
3013_57	LC	Male	74	31	0.9	0.33	1.23	1.68	0.73
3014_19	LC	Male	38	32	0.71	0.26	0.97	1.92	0.5
3015_91	LC	Male	52	28	0.92	0.34	1.26	2.57	0.49
3016_107	LC	Male	40	23	0.8	0.31	1.11	1.78	0.62
3017_236	LC	Male	54	23	0.85	0.32	1.16	2.4	0.49
3018_24	LC	Male	61	26	0.79	0.3	1.1	2.9	0.38
3019_29	LC	Female	69	25	0.8	0.31	1.11	1.82	0.61
3020_116	LC	Female	61	26	0.86	0.32	1.18	2.66	0.44
3021_4	LC	Male	65	25	0.97	0.37	1.33	3.43	0.39
3022_77	LC	Female	51	35	1.11	0.4	1.51	3.07	0.49
3023_0	LC	Female	57	28	0.92	0.35	1.27	2.97	0.43
3024_129	LC	Male	72	36	0.92	0.34	1.27	1.16	1.09
3025_0	LC	Female	38	25	0.78	0.3	1.08	3.1	0.35
3026_27	LC	Female	59	23	0.88	0.31	1.19	2.33	0.51
3027_79	LC	Male	69	30	0.97	0.4	1.37	1.88	0.73
3028_127	LC	Female	69	31	0.83	0.32	1.15	3.77	0.3
3029_83	LC	Female	27	22	1.03	0.4	1.42	2.99	0.48
3030_132	LC	Female	36	21	0.74	0.28	1.03	2.58	0.4
3031_0	LC	Male	74	25	0.8	0.29	1.09	1.83	0.6
3032_41	LC	Male	54	23	0.84	0.31	1.15	2.5	0.46
3035_102	LC	Male	63	25	1.05	0.38	1.43	3.61	0.4
3036_92	LC	Female	47	33	1.06	0.39	1.45	2.46	0.59
3037_0	LC	Male	59	29	0.73	0.28	1.01	1.83	0.55
3038_0	LC	Female	57	34	1.08	0.41	1.49	2.29	0.65
3039_123	LC	Female	77	26	0.84	0.32	1.16	3.02	0.38
3040_10	LC	Male	51	26	0.7	0.26	0.96	2.16	0.45
3041_101	LC	Female	27	33	0.84	0.32	1.16	2.26	0.51
3042_93	LC	Male	67	25	0.77	0.29	1.06	2.31	0.46
3043_176	LC	Female	64	32	0.88	0.33	1.21	2.07	0.58
3044_124	LC	Male	57	22	0.85	0.31	1.16	2.1	0.55
3045_158	LC	Female	54	24	0.81	0.29	1.1	2.82	0.39
3046_199	LC	Male	63	33	0.8	0.3	1.1	2.36	0.47
3047_136	LC	Female	77	24	0.73	0.26	0.99	3.33	0.3
3048_104	LC	Female	61	26	0.78	0.32	1.1	2.93	0.37
3049_0	LC	Male	59	33	0.95	0.35	1.3	2.67	0.49
3050_0	LC	Male	48	21	0.88	0.34	1.23	2.97	0.41
3051_177	LC	Male	54	28	1.1	0.44	1.54	2.08	0.74
3052_155	LC	Female	57	28	0.87	0.33	1.2	2.74	0.44
3053_145	LC	Male	60	27	0.98	0.38	1.36	1.98	0.68
3054_157	LC	Female	50	24	0.85	0.31	1.16	2.61	0.45
3055_201	LC	Male	56	28	0.75	0.29	1.04	2.2	0.47
3056_6	LC	Female	52	24	0.95	0.36	1.31	2.81	0.47
3057_126	LC	Female	68	32	0.98	0.36	1.35	3.06	0.44
3058_168	LC	Female	73	31	0.84	0.32	1.17	2.17	0.54
3059_170	LC	Male	62	25	0.76	0.29	1.05	2.44	0.43
3060_165	LC	Male	76	19	0.79	0.29	1.07	2.52	0.42
3061_188	LC	Female	50	32	0.95	0.37	1.31	2.33	0.56
3062_0	LC	Female	43	26	0.92	0.34	1.25	2.49	0.5
3063_61	LC	Male	70	27	0.89	0.34	1.23	2.07	0.59
3064_0	LC	Male	76	23	0.81	0.32	1.12	2.33	0.48
3065_167	LC	Male	55	33	0.81	0.29	1.11	1.74	0.63
3066_0	LC	Female	56	23	0.85	0.3	1.15	3.3	0.35
3067_146	LC	Female	47	24	0.86	0.34	1.2	3.28	0.37
3068_0	LC	Female	41	23	0.83	0.3	1.13	2.38	0.47
3069_0	LC	Male	57	31	0.66	0.27	0.93	1.92	0.48
3070_0	LC	Female	55	27	0.83	0.33	1.15	3.18	0.36
3071_0	LC	Female	85	32	1.02	0.39	1.41	2.49	0.57
3072_0	LC	Female	35	30	1.01	0.4	1.4	3.52	0.4
3073_163	LC	Male	78	24	0.93	0.34	1.28	1.84	0.69
3074_0	LC	Female	73	21	0.83	0.32	1.15	2.53	0.46
3075_164	LC	Male	57	26	0.8	0.29	1.09	2.32	0.47
3076_204	LC	Male	60	28	1	0.39	1.39	1.84	0.75
3077_0	LC	Female	56	20	0.84	0.32	1.16	3.6	0.32
3078_0	LC	Female	38	30	1.01	0.4	1.41	2.94	0.48
3079_0	LC	Male	55	25	0.76	0.28	1.04	2.58	0.4
3080_109	LC	Male	60	24	0.72	0.27	0.99	2.08	0.48
3081_0	LC	Male	38	24	0.61	0.23	0.84	2.46	0.34
3082_105	LC	Female	34	29	0.65	0.24	0.89	2.07	0.43
3083_0	LC	Female	55	22	0.85	0.33	1.18	3.23	0.37
3084_103	LC	Female	57	26	0.96	0.37	1.33	2.81	0.47
3085_138	LC	Female	18	26	0.84	0.32	1.16	1.89	0.61
3086_133	LC	Male	51	31	0.88	0.33	1.21	2.24	0.54
3087_44	LC	Female	52	26	0.83	0.31	1.14	2.52	0.45
3088_0	LC	Female	46	26	0.93	0.38	1.31	2.54	0.51
3089_0	LC	Female	59	31	0.81	0.32	1.12	2.24	0.5
3090_221	LC	Male	63	19	0.94	0.35	1.28	2.3	0.56
3091_241	LC	Female	56	59	1.07	0.4	1.47	2.82	0.52
3092_128	LC	Female	60	26	0.75	0.28	1.02	2.22	0.46
3093_205	LC	Male	43	34	0.9	0.31	1.21	2.28	0.53
3095_97	LC	Male	62	31	0.87	0.32	1.19	2.5	0.48
3096_39	LC	Female	55	27	0.74	0.28	1.02	2.84	0.36
3097_0	LC	Female	59	35	0.86	0.35	1.21	1.73	0.7
3098_131	LC	Male	61	26	0.75	0.28	1.03	2.63	0.39
4001_145	LC	Male	60	27	0.93	0.36	1.28	1.91	0.67
4002_157	LC	Female	50	25	0.86	0.32	1.18	2.67	0.44
4003_124	LC	Male	57	22	0.71	0.27	0.97	1.51	0.65
4004_158	LC	Female	54	24	0.93	0.34	1.27	2.55	0.5
4005_128	LC	Female	60	26	0.76	0.28	1.05	2.12	0.49
4006_132	LC	Female	36	21	0.8	0.31	1.11	2.77	0.4
4007_167	LC	Male	55	32	0.81	0.31	1.12	1.71	0.65
4008_0	LC	Female	56	22	1	0.37	1.37	3.51	0.39
4009_79	LC	Male	69	30	0.88	0.35	1.23	1.92	0.64
4010_127	LC	Female	69	32	1.03	0.41	1.44	2.68	0.54
4011_107	LC	Male	40	23	0.86	0.34	1.2	2.93	0.41
4012_4	LC	Male	65	25	1.01	0.38	1.39	3.51	0.4
4013_29	LC	Female	69	24	0.91	0.34	1.25	2.25	0.56
4014_6	LC	Female	52	24	0.86	0.33	1.19	2.6	0.46
4015_148	LC	Female	58	22	0.73	0.27	1	2.87	0.35
4016_177	LC	Male	54	28	1.02	0.38	1.41	1.53	0.92
4017_9	LC	Male	50	26	0.78	0.3	1.08	2.13	0.51
4020_19	LC	Male	38	32	0.74	0.28	1.02	1.91	0.53
4021_11	LC	Male	70	25	0.78	0.31	1.09	2.25	0.48
4022_15	LC	Female	70	21	0.92	0.35	1.27	3.55	0.36
4024_8	LC	Female	59	22	0.84	0.33	1.17	2.94	0.4
4025_27	LC	Female	59	22	0.77	0.28	1.06	1.97	0.54
4026_136	LC	Female	77	23	0.77	0.29	1.05	3.64	0.29
4027_97	LC	Male	62	31	0.85	0.31	1.16	2.53	0.46
4029_170	LC	Male	62	25	0.77	0.3	1.07	2.64	0.41
4030_0	LC	Female	49	19	0.67	0.26	0.94	2.87	0.33
4031_37	LC	Female	49	21	0.88	0.33	1.21	2.63	0.46
4032_0	LC	Male	59	29	0.78	0.29	1.07	2.42	0.44
4033_0	LC	Female	57	34	1.03	0.4	1.42	2.23	0.64
4034_93	LC	Male	67	25	0.87	0.34	1.21	2.65	0.46
4035_176	LC	Female	64	31	1.04	0.37	1.41	2.34	0.6
4036_201	LC	Male	56	28	0.75	0.28	1.03	1.94	0.53
4037_0	LC	Female	41	22	0.87	0.33	1.2	3.05	0.39
4038_24	LC	Male	61	26	0.74	0.3	1.04	2.98	0.35
4039_146	LC	Female	47	23	0.83	0.33	1.16	3.63	0.32
4040_168	LC	Female	73	31	0.94	0.36	1.3	2.53	0.52
4041_126	LC	Female	68	32	0.9	0.35	1.25	3.15	0.4
4042_101	LC	Female	27	35	0.92	0.36	1.28	2.62	0.49
4043_0	LC	Male	74	25	0.81	0.3	1.11	1.82	0.61
4044_77	LC	Female	51	35	1.07	0.4	1.46	3.18	0.46
4045_0	LC	Male	38	23	0.61	0.24	0.85	2.42	0.35
4046_236	LC	Male	54	23	0.86	0.32	1.18	1.98	0.6
4047_105	LC	Female	34	30	0.67	0.26	0.93	2.47	0.38
4050_41	LC	Male	54	23	0.8	0.3	1.11	2.76	0.4
4051_123	LC	Female	77	26	0.95	0.39	1.34	3.21	0.42
4052_10	LC	Male	51	26	0.79	0.28	1.07	2.34	0.46
4053_0	LC	Female	57	28	0.91	0.35	1.26	3.2	0.39
4054_129	LC	Male	72	35	0.9	0.32	1.23	1.68	0.73
4055_0	LC	Male	59	34	0.96	0.35	1.31	2.1	0.62
4056_165	LC	Male	76	26	0.78	0.29	1.07	2.7	0.4
4057_188	LC	Female	50	22	0.91	0.35	1.26	2.76	0.46
4058_164	LC	Male	57	26	0.95	0.34	1.29	2.84	0.46
4059_155	LC	Female	57	25	0.91	0.33	1.24	3.16	0.39
4060_61	LC	Male	70	27	1.01	0.39	1.4	3.5	0.4
4061_0	LC	Female	46	26	1.04	0.43	1.47	2.5	0.59
4062_0	LC	Female	43	24	0.8	0.31	1.12	2.28	0.49
4063_0	LC	Female	38	30	1.06	0.41	1.47	3.53	0.42
4064_116	LC	Female	61	25	1.12	0.44	1.56	3	0.52
4065_109	LC	Male	60	24	0.69	0.26	0.95	1.91	0.49
4066_0	LC	Male	55	25	0.67	0.26	0.93	2.2	0.43
4067_3	LC	Male	59	35	0.84	0.3	1.15	2.64	0.43
4069_0	LC	Male	76	23	0.7	0.26	0.96	2.48	0.39
4070_163	LC	Male	78	24	0.92	0.33	1.25	1.98	0.63
4071_0	LC	Female	73	21	0.76	0.29	1.04	2.23	0.47
4072_199	LC	Male	63	34	0.93	0.35	1.28	2.41	0.53
4074_0	LC	Female	38	24	0.86	0.33	1.18	3.4	0.35
4075_103	LC	Female	57	27	1.01	0.4	1.41	2.08	0.68
4076_138	LC	Female	18	25	0.91	0.34	1.25	1.92	0.65
4077_133	LC	Male	51	32	1	0.37	1.37	2.34	0.58
4078_0	LC	Female	55	27	0.93	0.36	1.29	3.22	0.4
4079_0	LC	Female	85	33	1.06	0.37	1.43	2.17	0.66
4080_0	LC	Male	57	31	0.7	0.26	0.96	2.08	0.46
4081_0	LC	Female	55	22	0.99	0.38	1.36	2.64	0.52
4082_20	LC	Male	63	27	0.75	0.29	1.04	1.77	0.59
4083_0	LC	Female	59	31	0.85	0.32	1.18	2.21	0.53
4084_221	LC	Male	63	19	0.92	0.34	1.26	2.28	0.55
4085_204	LC	Male	60	28	0.87	0.33	1.2	2.31	0.52
4086_0	LC	Female	56	20	0.76	0.28	1.04	3.14	0.33
5001_104	LC	Female	61	27	1.04	0.39	1.44	3.74	0.38
5002_201	LC	Male	56	28	0.87	0.34	1.21	2.4	0.5
5003_61	LC	Male	70	27	1.17	0.45	1.62	4.62	0.35
5004_123	LC	Female	77	26	0.86	0.35	1.21	2.48	0.49
5005_0	LC	Male	76	23	0.78	0.29	1.07	2.17	0.49
5006_6	LC	Female	52	24	1.04	0.42	1.46	2.89	0.5
5007_0	LC	Male	59	28	0.92	0.34	1.25	2.21	0.57
5008_0	LC	Female	57	33	1.3	0.49	1.79	2.92	0.61
5009_132	LC	Female	36	20	0.82	0.32	1.13	3.12	0.36
5010_0	LC	Male	38	25	0.73	0.28	1.01	3.14	0.32
5011_105	LC	Female	34	20	0.98	0.39	1.37	3.03	0.45
5012_101	LC	Female	27	36	1.05	0.4	1.45	2.89	0.5
5013_204	LC	Male	60	29	0.96	0.35	1.31	2.16	0.61
5014_0	LC	Female	56	20	0.89	0.33	1.22	4.03	0.3
5015_77	LC	Female	51	34	1.23	0.47	1.71	3.45	0.49
5016_136	LC	Female	77	24	0.92	0.33	1.25	4.23	0.3
5017_0	LC	Male	74	25	1.09	0.4	1.49	2.08	0.71
5019_79	LC	Male	69	30	0.92	0.35	1.26	1.67	0.75
5020_127	LC	Female	69	33	1.14	0.44	1.58	3.03	0.52
5021_24	LC	Male	61	26	0.9	0.34	1.23	3.01	0.41
5022_0	LC	Female	59	32	0.91	0.35	1.25	2.43	0.52
5023_221	LC	Male	63	19	0.93	0.35	1.29	2.16	0.6
5024_92	LC	Female	47	32	1.14	0.42	1.56	1.98	0.79
5025_107	LC	Male	40	23	0.82	0.33	1.15	2.66	0.43
5026_29	LC	Female	69	24	0.94	0.36	1.3	2.5	0.52
5027_0	LC	Female	41	23	1.04	0.39	1.44	3.09	0.46
5029_81	LC	Female	52	24	0.94	0.36	1.3	1.7	0.77
5030_97	LC	Male	62	32	1.06	0.43	1.49	2.83	0.53
5031_76	LC	Female	73	28	1.05	0.38	1.43	2.07	0.69
5032_57	LC	Male	74	31	0.91	0.35	1.25	1.72	0.73
5033_163	LC	Male	78	24	1.02	0.36	1.37	2.23	0.62
5034_0	LC	Female	73	21	0.95	0.36	1.32	2.82	0.47
5035_0	LC	Female	38	25	1.1	0.42	1.52	3.77	0.4
5036_145	LC	Male	60	28	1	0.37	1.37	2.01	0.68
5037_157	LC	Female	50	25	0.86	0.34	1.2	2.76	0.43
5038_4	LC	Male	65	23	1.14	0.41	1.55	3.9	0.4
5039_164	LC	Male	57	26	0.93	0.36	1.29	2.38	0.54
5040_167	LC	Male	55	32	0.89	0.33	1.23	1.41	0.87
5041_0	LC	Female	56	23	0.93	0.36	1.28	3.19	0.4
5042_27	LC	Female	59	23	0.85	0.32	1.17	2.51	0.47
5043_124	LC	Male	57	22	0.84	0.31	1.16	2.02	0.57
5044_0	LC	Female	38	30	1.17	0.47	1.64	2.87	0.57
5045_148	LC	Female	58	22	0.78	0.28	1.06	3.26	0.33
5046_0	LC	Female	55	23	1.12	0.42	1.55	3.04	0.51
5047_236	LC	Male	54	23	0.95	0.36	1.3	2.45	0.53
5049_0	LC	Male	59	35	1.33	0.48	1.82	3.49	0.52
5050_91	LC	Male	52	28	1.07	0.4	1.47	3.63	0.4
5051_0	LC	Female	49	19	0.92	0.34	1.26	4.41	0.29
5052_37	LC	Female	49	21	1.1	0.43	1.54	3.73	0.41
5053_0	LC	Male	55	25	0.89	0.34	1.24	2.77	0.45
5054_109	LC	Male	60	24	0.88	0.33	1.21	2.11	0.57
5055_155	LC	Female	57	25	1.01	0.38	1.39	3.5	0.4
5056_11	LC	Male	70	26	0.82	0.31	1.13	2.71	0.42
5057_15	LC	Female	70	21	0.93	0.35	1.28	3.85	0.33
5058_93	LC	Male	67	25	0.84	0.33	1.17	2.78	0.42
5059_176	LC	Female	64	31	0.88	0.3	1.18	2.07	0.57
5060_177	LC	Male	54	28	0.85	0.31	1.16	1.69	0.69
5061_168	LC	Female	73	30	1.08	0.42	1.5	3.19	0.47
5062_126	LC	Female	68	28	0.88	0.34	1.22	2.83	0.43
5065_0	LC	Female	46	26	1.01	0.38	1.39	2.37	0.59
5066_3	LC	Male	59	34	1.08	0.4	1.48	2.52	0.59
5068_146	LC	Female	47	23	1.02	0.41	1.44	3.86	0.37
5070_116	LC	Female	61	25	1.09	0.41	1.5	2.5	0.6
5071_9	LC	Male	50	26	0.79	0.31	1.1	2.34	0.47
5073_103	LC	Female	57	27	1.16	0.43	1.59	2.26	0.7
5074_133	LC	Male	51	33	0.87	0.33	1.19	2.07	0.58
5075_165	LC	Male	76	24	0.87	0.33	1.2	2.71	0.44
5076_188	LC	Female	50	22	0.83	0.31	1.14	2.78	0.41
5077_82	LC	Female	34	29	0.88	0.32	1.2	2.06	0.58
5078_20	LC	Male	63	27	0.93	0.34	1.27	2.15	0.59
5079_18	LC	Female	60	23	1.09	0.41	1.5	2.94	0.51
5080_0	LC	Male	48	21	0.95	0.37	1.32	3.48	0.38
5081_170	LC	Male	62	26	0.8	0.3	1.1	2.17	0.51
5082_44	LC	Female	52	23	1.12	0.44	1.56	3.17	0.49
5083_19	LC	Male	38	32	0.81	0.31	1.12	1.97	0.57
5084_0	LC	Female	43	24	0.82	0.32	1.14	2.32	0.49
5085_10	LC	Male	51	26	0.95	0.35	1.31	2.65	0.49
5088_128	LC	Female	60	26	1.01	0.37	1.38	2.9	0.47
5089_241	LC	Female	56	59	1	0.37	1.37	2.57	0.53
5090_0	LC	Male	57	31	0.83	0.32	1.15	2.09	0.55
5091_0	LC	Female	55	27	1.06	0.41	1.47	3.84	0.38
5093_0	LC	Female	57	57	1.11	0.41	1.52	4.1	0.37
5094_129	LC	Male	72	37	1.24	0.47	1.72	2.15	0.8
5095_41	LC	Male	54	23	1.19	0.43	1.63	3.44	0.47
5096_158	LC	Female	54	24	1.04	0.37	1.41	3.55	0.4
